# Supplementary material for: 3,3,3′,3′-Tetra­methyl-6,6′-bis­[(pyridin-4-yl)meth­oxy]-1,1′-spiro­biindane ­monohydrate
Source: Acta Crystallogr Sect E Struct Rep Online. 2012 May 16;68(Pt 6):o1763–4. doi: 10.1107/S1600536812021289 (PMC3379348; doi:10.1107/S1600536812021289)
Supplement: Supplementary file 1 [file e-68-o1763-sup1.cif]

##############################################################################
#                                                                            #
# This CIF contains the data in a paper accepted for publication in          #
# Acta Crystallographica Section E. It conforms to the requirements of       #
# Notes for Authors for Acta Crystallographica Section E, and has been       #
# peer reviewed under the auspices of the IUCr Commission on Journals.       #
#                                                                            #
# Full details of the Crystallographic Information File format               #
# are given in the paper "The Crystallographic Information File (CIF):       #
# a New Standard Archive File for Crystallography" by S. R. Hall, F. H.      #
# Allen and I. D. Brown [Acta Cryst. (1991), A47, 655-685].                  #
#                                                                            #
# The current version of the core CIF dictionary is obtainable from          #
# ftp://ftp.iucr.org/pub/cif_core.dic.                                       #
#                                                                            #
# Software is freely available for graphical display of the structure(s)     #
# in this CIF. For information consult the CIF software page                 #
# http://www.iucr.org/resources/cif/software.                                #
#                                                                            #
# This file may be used for bona fide research purposes within the           #
# scientific community so long as proper attribution is given to the journal # 
# article from which it was obtained.                                        #
#                                                                            #
##############################################################################
data_global
_audit_creation_method     SHELXL-97
_journal_date_recd_electronic     2012-05-03
_journal_date_accepted     2012-05-10
_journal_name_full     'Acta Crystallographica, Section E'
_journal_year     2012
_journal_volume     68
_journal_issue      6
_journal_page_first     o1763
_journal_page_last     o1764
_journal_paper_category     QO
_journal_paper_doi     10.1107/S1600536812021289
_journal_coeditor_code     GO2055
_publ_contact_author_name     'Dr. Deng Yuheng'
_publ_contact_author_address
;
      Department of Chemistry
      Capital Normal University
      Beijing 100048
      People's Republic of China
;
_publ_contact_author_email     dyh@mail.cnu.edu.cn
_publ_contact_author_fax     '86 10 68982320'
_publ_contact_author_phone     '86 10 68903033'
_publ_section_title
;
3,3,3',3'-Tetramethyl-6,6'-bis[(pyridin-4-yl)methoxy]-1,1'-spirobiindane
monohydrate
;
loop_
    _publ_author_name
    _publ_author_address
    'Zhang, Ya-Jie'
;
Department of Chemistry
Capital Normal University
Beijing 100048
People's Republic of China
;
    'Sun, Yan'
;
Department of Chemistry
Capital Normal University
Beijing 100048
People's Republic of China
;
    'Gao, Shu-Mei'
;
Department of Chemistry
Capital Normal University
Beijing 100048
People's Republic of China
;
    'Jiang, Xiao-Qing'
;
Department of Chemistry
Capital Normal University
Beijing 100048
People's Republic of China
;
    'Deng, Yu-Heng'
;
Department of Chemistry
Capital Normal University
Beijing 100048
People's Republic of China
;
data_I
_chemical_name_systematic
;
3,3,3',3'-Tetramethyl-6,6'-bis[(pyridin-4-yl)methoxy]-1,1'-spirobiindane
monohydrate
;
_chemical_name_common     ?
_chemical_formula_moiety     'C33 H34 N2 O2, H2 O'
_chemical_formula_sum     'C33 H36 N2 O3'
_chemical_formula_iupac     'C33 H34 N2 O2, H2 O'
_chemical_formula_weight     508.64
_chemical_melting_point     ?
_symmetry_cell_setting     triclinic
_symmetry_space_group_name_H-M     'P -1'
_space_group_name_Hall     '-P 1'
loop_
    _symmetry_equiv_pos_as_xyz
    'x, y, z'
    '-x, -y, -z'
_cell_length_a     6.0101(12)
_cell_length_b     10.724(2)
_cell_length_c     22.156(4)
_cell_angle_alpha     81.92(3)
_cell_angle_beta     87.17(3)
_cell_angle_gamma     77.22(3)
_cell_volume     1378.6(5)
_cell_formula_units_Z     2
_cell_measurement_reflns_used     3702
_cell_measurement_theta_min     1.8571
_cell_measurement_theta_max     25.3435
_cell_measurement_temperature     173(2)
_exptl_crystal_description     block
_exptl_crystal_colour     colourless
_exptl_crystal_size_max     0.49
_exptl_crystal_size_mid     0.25
_exptl_crystal_size_min     0.21
_exptl_crystal_density_diffrn     1.225
_exptl_crystal_density_meas     ?
_exptl_crystal_density_method     'not measured'
_exptl_crystal_F_000     544
_exptl_absorpt_coefficient_mu     0.078
_exptl_absorpt_correction_type     multi-scan
_exptl_absorpt_process_details     '(<i>SADABS</i>; Bruker, 2007)'
_exptl_absorpt_correction_T_min     0.9627
_exptl_absorpt_correction_T_max     0.9838
_exptl_special_details     ?
_diffrn_ambient_temperature     173(2)
_diffrn_radiation_type     MoK\a
_diffrn_radiation_wavelength     0.71073
_diffrn_radiation_source     'fine-focus sealed tube'
_diffrn_radiation_monochromator     graphite
_diffrn_measurement_device_type     'Bruker APEXII CCD'
_diffrn_measurement_method     '\f and \w scans'
_diffrn_detector_area_resol_mean     ?
_diffrn_reflns_number     10554
_diffrn_reflns_av_R_equivalents     0.0337
_diffrn_reflns_av_sigmaI/netI     0.0445
_diffrn_reflns_theta_min     2.88
_diffrn_reflns_theta_max     25.34
_diffrn_reflns_theta_full     25.00
_diffrn_measured_fraction_theta_max     0.989
_diffrn_measured_fraction_theta_full     0.993
_diffrn_reflns_limit_h_min     -7
_diffrn_reflns_limit_h_max     7
_diffrn_reflns_limit_k_min     -12
_diffrn_reflns_limit_k_max     12
_diffrn_reflns_limit_l_min     -24
_diffrn_reflns_limit_l_max     26
_diffrn_standards_number     ?
_diffrn_standards_interval_count     ?
_diffrn_standards_interval_time     ?
_diffrn_standards_decay_%     ?
_refine_special_details
;
Refinement of <i>F</i>^2^ against ALL reflections. The weighted <i>R</i>-factor
<i>wR</i> and goodness of fit <i>S</i> are based on <i>F</i>^2^, conventional
<i>R</i>-factors <i>R</i> are based on <i>F</i>, with <i>F</i> set to zero for
negative <i>F</i>^2^. The threshold expression of <i>F</i>^2^ >
\s(<i>F</i>^2^) is used only for calculating <i>R</i>-factors(gt) <i>etc</i>.
and is not relevant to the choice of reflections for refinement.
<i>R</i>-factors based on <i>F</i>^2^ are statistically about twice as large
as those based on <i>F</i>, and <i>R</i>- factors based on ALL data will be
even larger.
;
_reflns_number_total     4988
_reflns_number_gt     4253
_reflns_threshold_expression     I>2\s(I)
_refine_ls_structure_factor_coef     Fsqd
_refine_ls_matrix_type     full
_refine_ls_R_factor_all     0.0826
_refine_ls_R_factor_gt     0.0685
_refine_ls_wR_factor_gt     0.1302
_refine_ls_wR_factor_ref     0.1372
_refine_ls_goodness_of_fit_ref     1.156
_refine_ls_restrained_S_all     1.156
_refine_ls_number_reflns     4988
_refine_ls_number_parameters     347
_refine_ls_number_restraints     0
_refine_ls_hydrogen_treatment     constr
_refine_ls_weighting_scheme     calc
_refine_ls_weighting_details
         'calc w=1/[\s^2^(Fo^2^)+(0.0350P)^2^+0.7601P] where P=(Fo^2^+2Fc^2^)/3'
_atom_sites_solution_hydrogens     geom
_atom_sites_solution_primary     direct
_atom_sites_solution_secondary     difmap
_refine_ls_shift/su_max     0.000
_refine_ls_shift/su_mean     0.000
_refine_diff_density_max     0.237
_refine_diff_density_min     -0.173
_refine_ls_extinction_method     none
_refine_ls_extinction_coef     ?
loop_
    _atom_type_symbol
    _atom_type_description
    _atom_type_scat_dispersion_real
    _atom_type_scat_dispersion_imag
    _atom_type_scat_source
    'C' 'C' 0.0033 0.0016
                         'International Tables Vol C Tables 4.2.6.8 and 6.1.1.4'
    'H' 'H' 0.0000 0.0000
                         'International Tables Vol C Tables 4.2.6.8 and 6.1.1.4'
    'N' 'N' 0.0061 0.0033
                         'International Tables Vol C Tables 4.2.6.8 and 6.1.1.4'
    'O' 'O' 0.0106 0.0060
                         'International Tables Vol C Tables 4.2.6.8 and 6.1.1.4'
_computing_data_collection     '<i>APEX2</i> (Bruker, 2007)'
_computing_cell_refinement     '<i>APEX2</i> and <i>SAINT</i> (Bruker, 2007)'
_computing_data_reduction     '<i>APEX2</i> and <i>SAINT</i> (Bruker, 2007)'
_computing_structure_solution     '<i>SHELXS97</i> (Sheldrick, 2008)'
_computing_structure_refinement     '<i>SHELXL97</i> (Sheldrick, 2008)'
_computing_molecular_graphics     'DIAMOND (Brandenburg, 2001)'
_computing_publication_material     '<i>SHELXTL</i> (Sheldrick, 2008)'
loop_
    _atom_site_type_symbol
    _atom_site_label
    _atom_site_fract_x
    _atom_site_fract_y
    _atom_site_fract_z
    _atom_site_U_iso_or_equiv
    _atom_site_adp_type
    _atom_site_calc_flag
    _atom_site_refinement_flags
    _atom_site_occupancy
    _atom_site_symmetry_multiplicity
    _atom_site_disorder_assembly
    _atom_site_disorder_group
    O O1 1.1312(3) 0.04027(16) 0.33047(7) 0.0397(4) Uani d . 1 1 . .
    O O2 0.1540(3) 0.43323(16) 0.23137(8) 0.0427(4) Uani d . 1 1 . .
    N N1 1.5601(4) 0.2248(2) 0.46452(11) 0.0507(6) Uani d . 1 1 . .
    N N2 -0.4528(4) 0.5560(2) 0.38411(11) 0.0528(6) Uani d . 1 1 . .
    C C1 0.6971(4) 0.0684(2) 0.14537(10) 0.0306(5) Uani d . 1 1 . .
    C C2 0.5655(4) 0.2053(2) 0.14847(10) 0.0292(5) Uani d . 1 1 . .
    C C3 0.4135(4) 0.2482(2) 0.19451(10) 0.0314(5) Uani d . 1 1 . .
    H H3 0.3835 0.1900 0.2288 0.038 Uiso calc R 1 1 . .
    C C4 0.3069(4) 0.3778(2) 0.18911(11) 0.0336(5) Uani d . 1 1 . .
    C C5 0.3525(4) 0.4625(2) 0.13868(11) 0.0395(6) Uani d . 1 1 . .
    H H5 0.2780 0.5511 0.1353 0.047 Uiso calc R 1 1 . .
    C C6 0.5050(4) 0.4188(2) 0.09374(11) 0.0381(6) Uani d . 1 1 . .
    H H6 0.5361 0.4771 0.0596 0.046 Uiso calc R 1 1 . .
    C C7 0.6129(4) 0.2894(2) 0.09859(10) 0.0313(5) Uani d . 1 1 . .
    C C8 0.7834(4) 0.2204(2) 0.05474(11) 0.0351(6) Uani d . 1 1 . .
    C C9 0.8772(4) 0.0906(2) 0.09442(11) 0.0386(6) Uani d . 1 1 . .
    H H9A 1.0229 0.0928 0.1128 0.046 Uiso calc R 1 1 . .
    H H9B 0.9059 0.0194 0.0691 0.046 Uiso calc R 1 1 . .
    C C10 0.8030(4) 0.0020(2) 0.20557(10) 0.0286(5) Uani d . 1 1 . .
    C C11 0.9276(4) 0.0530(2) 0.24253(10) 0.0313(5) Uani d . 1 1 . .
    H H11 0.9555 0.1370 0.2312 0.038 Uiso calc R 1 1 . .
    C C12 1.0119(4) -0.0205(2) 0.29660(10) 0.0318(5) Uani d . 1 1 . .
    C C13 0.9705(4) -0.1428(2) 0.31379(10) 0.0345(6) Uani d . 1 1 . .
    H H13 1.0265 -0.1919 0.3512 0.041 Uiso calc R 1 1 . .
    C C14 0.8451(4) -0.1929(2) 0.27528(11) 0.0350(5) Uani d . 1 1 . .
    H H14 0.8170 -0.2770 0.2864 0.042 Uiso calc R 1 1 . .
    C C15 0.7615(4) -0.1208(2) 0.22100(10) 0.0291(5) Uani d . 1 1 . .
    C C16 0.6323(4) -0.1574(2) 0.17100(11) 0.0315(5) Uani d . 1 1 . .
    C C17 0.5423(4) -0.0241(2) 0.13356(11) 0.0373(6) Uani d . 1 1 . .
    H H17A 0.3828 0.0110 0.1460 0.045 Uiso calc R 1 1 . .
    H H17B 0.5455 -0.0327 0.0896 0.045 Uiso calc R 1 1 . .
    C C18 0.6609(4) 0.2012(3) -0.00128(11) 0.0429(6) Uani d . 1 1 . .
    H H18A 0.5397 0.1550 0.0119 0.064 Uiso calc R 1 1 . .
    H H18B 0.7705 0.1510 -0.0277 0.064 Uiso calc R 1 1 . .
    H H18C 0.5941 0.2855 -0.0239 0.064 Uiso calc R 1 1 . .
    C C19 0.9733(4) 0.2922(3) 0.03409(13) 0.0521(7) Uani d . 1 1 . .
    H H19A 0.9085 0.3739 0.0091 0.078 Uiso calc R 1 1 . .
    H H19B 1.0881 0.2390 0.0100 0.078 Uiso calc R 1 1 . .
    H H19C 1.0449 0.3095 0.0699 0.078 Uiso calc R 1 1 . .
    C C20 0.4349(4) -0.2201(3) 0.19443(13) 0.0433(6) Uani d . 1 1 . .
    H H20A 0.4950 -0.3051 0.2172 0.065 Uiso calc R 1 1 . .
    H H20B 0.3473 -0.2297 0.1599 0.065 Uiso calc R 1 1 . .
    H H20C 0.3354 -0.1656 0.2213 0.065 Uiso calc R 1 1 . .
    C C21 0.7993(4) -0.2496(2) 0.13409(12) 0.0405(6) Uani d . 1 1 . .
    H H21A 0.9238 -0.2087 0.1176 0.061 Uiso calc R 1 1 . .
    H H21B 0.7186 -0.2695 0.1005 0.061 Uiso calc R 1 1 . .
    H H21C 0.8619 -0.3295 0.1607 0.061 Uiso calc R 1 1 . .
    C C22 0.1231(4) 0.3548(2) 0.28763(12) 0.0405(6) Uani d . 1 1 . .
    H H22A 0.2627 0.3366 0.3122 0.049 Uiso calc R 1 1 . .
    H H22B 0.0926 0.2717 0.2796 0.049 Uiso calc R 1 1 . .
    C C23 -0.0741(4) 0.4264(2) 0.32137(11) 0.0361(6) Uani d . 1 1 . .
    C C24 -0.0538(5) 0.4563(2) 0.37921(12) 0.0445(6) Uani d . 1 1 . .
    H H24 0.0898 0.4334 0.3986 0.053 Uiso calc R 1 1 . .
    C C25 -0.2440(5) 0.5196(3) 0.40854(13) 0.0533(8) Uani d . 1 1 . .
    H H25 -0.2268 0.5388 0.4484 0.064 Uiso calc R 1 1 . .
    C C26 -0.4693(5) 0.5269(3) 0.32831(13) 0.0479(7) Uani d . 1 1 . .
    H H26 -0.6144 0.5520 0.3098 0.057 Uiso calc R 1 1 . .
    C C27 -0.2893(4) 0.4629(2) 0.29563(12) 0.0410(6) Uani d . 1 1 . .
    H H27 -0.3119 0.4439 0.2561 0.049 Uiso calc R 1 1 . .
    C C28 1.2225(4) -0.0277(2) 0.38685(11) 0.0400(6) Uani d . 1 1 . .
    H H28A 1.3343 -0.1076 0.3800 0.048 Uiso calc R 1 1 . .
    H H28B 1.0993 -0.0513 0.4144 0.048 Uiso calc R 1 1 . .
    C C29 1.3368(4) 0.0620(2) 0.41402(10) 0.0336(5) Uani d . 1 1 . .
    C C30 1.2521(4) 0.1158(2) 0.46561(11) 0.0388(6) Uani d . 1 1 . .
    H H30 1.1150 0.0987 0.4847 0.047 Uiso calc R 1 1 . .
    C C31 1.3682(5) 0.1949(3) 0.48926(12) 0.0473(7) Uani d . 1 1 . .
    H H31 1.3082 0.2300 0.5252 0.057 Uiso calc R 1 1 . .
    C C32 1.6353(4) 0.1750(3) 0.41367(13) 0.0463(7) Uani d . 1 1 . .
    H H32 1.7691 0.1965 0.3944 0.056 Uiso calc R 1 1 . .
    C C33 1.5327(4) 0.0949(3) 0.38721(11) 0.0404(6) Uani d . 1 1 . .
    H H33 1.5951 0.0623 0.3509 0.048 Uiso calc R 1 1 . .
    O O3 -0.8355(3) 0.67390(19) 0.45596(8) 0.0520(5) Uani d . 1 1 . .
    H H3A -0.7253 0.6347 0.4324 0.078 Uiso d R 1 1 . .
    H H3B -0.7606 0.7035 0.4826 0.078 Uiso d R 1 1 . .
loop_
    _atom_site_aniso_label
    _atom_site_aniso_U_11
    _atom_site_aniso_U_22
    _atom_site_aniso_U_33
    _atom_site_aniso_U_12
    _atom_site_aniso_U_13
    _atom_site_aniso_U_23
    O1 0.0548(11) 0.0366(10) 0.0309(9) -0.0167(8) -0.0149(8) -0.0001(7)
    O2 0.0518(11) 0.0325(10) 0.0368(10) 0.0030(8) 0.0097(8) -0.0040(8)
    N1 0.0622(15) 0.0435(14) 0.0499(15) -0.0175(11) -0.0158(12) -0.0026(11)
    N2 0.0571(15) 0.0490(15) 0.0481(15) -0.0058(12) 0.0146(12) -0.0065(11)
    C1 0.0310(12) 0.0293(12) 0.0299(12) -0.0006(9) -0.0058(10) -0.0058(10)
    C2 0.0268(11) 0.0292(12) 0.0311(12) -0.0030(9) -0.0053(9) -0.0060(10)
    C3 0.0330(12) 0.0294(12) 0.0307(13) -0.0053(10) -0.0019(10) -0.0024(10)
    C4 0.0308(12) 0.0335(13) 0.0355(13) -0.0022(10) 0.0014(10) -0.0092(10)
    C5 0.0460(15) 0.0266(13) 0.0422(15) -0.0014(11) -0.0023(12) -0.0015(11)
    C6 0.0452(14) 0.0313(13) 0.0353(14) -0.0066(11) 0.0014(11) 0.0003(11)
    C7 0.0313(12) 0.0330(13) 0.0286(12) -0.0037(10) -0.0051(10) -0.0042(10)
    C8 0.0330(13) 0.0406(14) 0.0286(13) -0.0023(10) -0.0023(10) -0.0022(10)
    C9 0.0325(13) 0.0450(15) 0.0321(13) 0.0044(11) -0.0018(10) -0.0046(11)
    C10 0.0261(11) 0.0300(12) 0.0269(12) 0.0005(9) -0.0015(9) -0.0042(9)
    C11 0.0332(12) 0.0293(12) 0.0315(13) -0.0060(10) -0.0040(10) -0.0044(10)
    C12 0.0343(12) 0.0332(13) 0.0294(13) -0.0078(10) -0.0020(10) -0.0085(10)
    C13 0.0404(14) 0.0376(14) 0.0238(12) -0.0065(11) -0.0035(10) -0.0004(10)
    C14 0.0386(13) 0.0309(13) 0.0359(14) -0.0091(10) -0.0003(11) -0.0035(10)
    C15 0.0252(11) 0.0293(12) 0.0316(12) -0.0009(9) 0.0002(9) -0.0080(10)
    C16 0.0304(12) 0.0293(13) 0.0350(13) -0.0027(10) -0.0040(10) -0.0092(10)
    C17 0.0380(13) 0.0334(14) 0.0405(14) -0.0015(10) -0.0132(11) -0.0109(11)
    C18 0.0453(15) 0.0482(16) 0.0295(13) 0.0035(12) -0.0064(11) -0.0058(11)
    C19 0.0449(16) 0.065(2) 0.0454(17) -0.0152(14) 0.0060(13) -0.0031(14)
    C20 0.0371(14) 0.0431(16) 0.0535(17) -0.0118(11) -0.0017(12) -0.0139(13)
    C21 0.0406(14) 0.0403(15) 0.0397(15) -0.0005(11) -0.0045(11) -0.0136(12)
    C22 0.0463(15) 0.0314(14) 0.0422(15) -0.0057(11) 0.0005(12) -0.0039(11)
    C23 0.0449(14) 0.0287(13) 0.0369(14) -0.0123(11) 0.0015(11) -0.0054(10)
    C24 0.0543(16) 0.0398(15) 0.0398(15) -0.0104(12) -0.0047(12) -0.0053(12)
    C25 0.078(2) 0.0466(17) 0.0330(15) -0.0080(15) 0.0076(14) -0.0106(13)
    C26 0.0449(15) 0.0467(16) 0.0514(17) -0.0113(13) 0.0031(13) -0.0035(13)
    C27 0.0460(15) 0.0413(15) 0.0387(15) -0.0145(12) 0.0022(12) -0.0087(12)
    C28 0.0528(16) 0.0402(15) 0.0281(13) -0.0147(12) -0.0095(11) 0.0019(11)
    C29 0.0383(13) 0.0319(13) 0.0292(13) -0.0058(10) -0.0085(10) 0.0011(10)
    C30 0.0358(13) 0.0449(15) 0.0344(14) -0.0066(11) -0.0011(11) -0.0041(11)
    C31 0.0596(18) 0.0447(16) 0.0379(15) -0.0071(13) -0.0071(13) -0.0114(12)
    C32 0.0420(15) 0.0523(17) 0.0459(16) -0.0182(13) -0.0060(12) 0.0042(13)
    C33 0.0430(14) 0.0449(15) 0.0329(14) -0.0086(12) 0.0000(11) -0.0055(11)
    O3 0.0498(11) 0.0609(13) 0.0485(12) -0.0123(9) -0.0020(9) -0.0167(10)
_geom_special_details
;
All e.s.d.'s (except the e.s.d. in the dihedral angle between two l.s. planes)
are estimated using the full covariance matrix. The cell e.s.d.'s are taken
into account individually in the estimation of e.s.d.'s in distances, angles
and torsion angles; correlations between e.s.d.'s in cell parameters are only
used when they are defined by crystal symmetry. An approximate (isotropic)
treatment of cell e.s.d.'s is used for estimating e.s.d.'s involving l.s.
planes.
;
loop_
    _geom_bond_atom_site_label_1
    _geom_bond_atom_site_label_2
    _geom_bond_site_symmetry_2
    _geom_bond_distance
    _geom_bond_publ_flag
    O1 C12 . 1.378(3) ?
    O1 C28 . 1.424(3) ?
    O2 C4 . 1.380(3) ?
    O2 C22 . 1.431(3) ?
    N1 C32 . 1.331(3) ?
    N1 C31 . 1.336(4) ?
    N2 C26 . 1.330(4) ?
    N2 C25 . 1.345(4) ?
    C1 C2 . 1.515(3) ?
    C1 C10 . 1.519(3) ?
    C1 C9 . 1.556(3) ?
    C1 C17 . 1.556(3) ?
    C2 C7 . 1.385(3) ?
    C2 C3 . 1.393(3) ?
    C3 C4 . 1.387(3) ?
    C3 H3 . 0.9500 ?
    C4 C5 . 1.394(3) ?
    C5 C6 . 1.379(3) ?
    C5 H5 . 0.9500 ?
    C6 C7 . 1.388(3) ?
    C6 H6 . 0.9500 ?
    C7 C8 . 1.520(3) ?
    C8 C19 . 1.531(3) ?
    C8 C18 . 1.534(3) ?
    C8 C9 . 1.545(3) ?
    C9 H9A . 0.9900 ?
    C9 H9B . 0.9900 ?
    C10 C11 . 1.378(3) ?
    C10 C15 . 1.387(3) ?
    C11 C12 . 1.389(3) ?
    C11 H11 . 0.9500 ?
    C12 C13 . 1.387(3) ?
    C13 C14 . 1.399(3) ?
    C13 H13 . 0.9500 ?
    C14 C15 . 1.387(3) ?
    C14 H14 . 0.9500 ?
    C15 C16 . 1.525(3) ?
    C16 C20 . 1.524(3) ?
    C16 C21 . 1.536(3) ?
    C16 C17 . 1.547(3) ?
    C17 H17A . 0.9900 ?
    C17 H17B . 0.9900 ?
    C18 H18A . 0.9800 ?
    C18 H18B . 0.9800 ?
    C18 H18C . 0.9800 ?
    C19 H19A . 0.9800 ?
    C19 H19B . 0.9800 ?
    C19 H19C . 0.9800 ?
    C20 H20A . 0.9800 ?
    C20 H20B . 0.9800 ?
    C20 H20C . 0.9800 ?
    C21 H21A . 0.9800 ?
    C21 H21B . 0.9800 ?
    C21 H21C . 0.9800 ?
    C22 C23 . 1.491(3) ?
    C22 H22A . 0.9900 ?
    C22 H22B . 0.9900 ?
    C23 C24 . 1.381(3) ?
    C23 C27 . 1.392(4) ?
    C24 C25 . 1.378(4) ?
    C24 H24 . 0.9500 ?
    C25 H25 . 0.9500 ?
    C26 C27 . 1.378(4) ?
    C26 H26 . 0.9500 ?
    C27 H27 . 0.9500 ?
    C28 C29 . 1.502(3) ?
    C28 H28A . 0.9900 ?
    C28 H28B . 0.9900 ?
    C29 C30 . 1.377(3) ?
    C29 C33 . 1.386(3) ?
    C30 C31 . 1.379(4) ?
    C30 H30 . 0.9500 ?
    C31 H31 . 0.9500 ?
    C32 C33 . 1.368(4) ?
    C32 H32 . 0.9500 ?
    C33 H33 . 0.9500 ?
    O3 H3A . 0.8906 ?
    O3 H3B . 0.8904 ?
loop_
    _geom_angle_atom_site_label_1
    _geom_angle_atom_site_label_2
    _geom_angle_atom_site_label_3
    _geom_angle_site_symmetry_1
    _geom_angle_site_symmetry_3
    _geom_angle
    _geom_angle_publ_flag
    C12 O1 C28 . . 118.01(18) ?
    C4 O2 C22 . . 117.53(18) ?
    C32 N1 C31 . . 115.9(2) ?
    C26 N2 C25 . . 116.0(2) ?
    C2 C1 C10 . . 113.22(19) ?
    C2 C1 C9 . . 101.17(19) ?
    C10 C1 C9 . . 113.16(18) ?
    C2 C1 C17 . . 113.07(18) ?
    C10 C1 C17 . . 101.16(19) ?
    C9 C1 C17 . . 115.6(2) ?
    C7 C2 C3 . . 121.4(2) ?
    C7 C2 C1 . . 111.9(2) ?
    C3 C2 C1 . . 126.7(2) ?
    C4 C3 C2 . . 118.5(2) ?
    C4 C3 H3 . . 120.8 ?
    C2 C3 H3 . . 120.8 ?
    O2 C4 C3 . . 124.5(2) ?
    O2 C4 C5 . . 115.1(2) ?
    C3 C4 C5 . . 120.4(2) ?
    C6 C5 C4 . . 120.5(2) ?
    C6 C5 H5 . . 119.8 ?
    C4 C5 H5 . . 119.8 ?
    C5 C6 C7 . . 119.7(2) ?
    C5 C6 H6 . . 120.1 ?
    C7 C6 H6 . . 120.1 ?
    C2 C7 C6 . . 119.6(2) ?
    C2 C7 C8 . . 111.7(2) ?
    C6 C7 C8 . . 128.7(2) ?
    C7 C8 C19 . . 112.7(2) ?
    C7 C8 C18 . . 110.23(19) ?
    C19 C8 C18 . . 109.5(2) ?
    C7 C8 C9 . . 101.34(18) ?
    C19 C8 C9 . . 111.4(2) ?
    C18 C8 C9 . . 111.5(2) ?
    C8 C9 C1 . . 108.22(18) ?
    C8 C9 H9A . . 110.1 ?
    C1 C9 H9A . . 110.1 ?
    C8 C9 H9B . . 110.1 ?
    C1 C9 H9B . . 110.1 ?
    H9A C9 H9B . . 108.4 ?
    C11 C10 C15 . . 121.5(2) ?
    C11 C10 C1 . . 126.1(2) ?
    C15 C10 C1 . . 112.4(2) ?
    C10 C11 C12 . . 118.9(2) ?
    C10 C11 H11 . . 120.5 ?
    C12 C11 H11 . . 120.5 ?
    O1 C12 C13 . . 124.8(2) ?
    O1 C12 C11 . . 114.2(2) ?
    C13 C12 C11 . . 121.0(2) ?
    C12 C13 C14 . . 119.0(2) ?
    C12 C13 H13 . . 120.5 ?
    C14 C13 H13 . . 120.5 ?
    C15 C14 C13 . . 120.5(2) ?
    C15 C14 H14 . . 119.7 ?
    C13 C14 H14 . . 119.7 ?
    C14 C15 C10 . . 119.0(2) ?
    C14 C15 C16 . . 129.7(2) ?
    C10 C15 C16 . . 111.2(2) ?
    C20 C16 C15 . . 114.1(2) ?
    C20 C16 C21 . . 109.0(2) ?
    C15 C16 C21 . . 109.26(18) ?
    C20 C16 C17 . . 110.53(19) ?
    C15 C16 C17 . . 101.35(18) ?
    C21 C16 C17 . . 112.5(2) ?
    C16 C17 C1 . . 108.51(18) ?
    C16 C17 H17A . . 110.0 ?
    C1 C17 H17A . . 110.0 ?
    C16 C17 H17B . . 110.0 ?
    C1 C17 H17B . . 110.0 ?
    H17A C17 H17B . . 108.4 ?
    C8 C18 H18A . . 109.5 ?
    C8 C18 H18B . . 109.5 ?
    H18A C18 H18B . . 109.5 ?
    C8 C18 H18C . . 109.5 ?
    H18A C18 H18C . . 109.5 ?
    H18B C18 H18C . . 109.5 ?
    C8 C19 H19A . . 109.5 ?
    C8 C19 H19B . . 109.5 ?
    H19A C19 H19B . . 109.5 ?
    C8 C19 H19C . . 109.5 ?
    H19A C19 H19C . . 109.5 ?
    H19B C19 H19C . . 109.5 ?
    C16 C20 H20A . . 109.5 ?
    C16 C20 H20B . . 109.5 ?
    H20A C20 H20B . . 109.5 ?
    C16 C20 H20C . . 109.5 ?
    H20A C20 H20C . . 109.5 ?
    H20B C20 H20C . . 109.5 ?
    C16 C21 H21A . . 109.5 ?
    C16 C21 H21B . . 109.5 ?
    H21A C21 H21B . . 109.5 ?
    C16 C21 H21C . . 109.5 ?
    H21A C21 H21C . . 109.5 ?
    H21B C21 H21C . . 109.5 ?
    O2 C22 C23 . . 108.06(19) ?
    O2 C22 H22A . . 110.1 ?
    C23 C22 H22A . . 110.1 ?
    O2 C22 H22B . . 110.1 ?
    C23 C22 H22B . . 110.1 ?
    H22A C22 H22B . . 108.4 ?
    C24 C23 C27 . . 117.4(2) ?
    C24 C23 C22 . . 122.2(2) ?
    C27 C23 C22 . . 120.4(2) ?
    C25 C24 C23 . . 119.3(3) ?
    C25 C24 H24 . . 120.3 ?
    C23 C24 H24 . . 120.3 ?
    N2 C25 C24 . . 123.9(3) ?
    N2 C25 H25 . . 118.0 ?
    C24 C25 H25 . . 118.0 ?
    N2 C26 C27 . . 124.2(3) ?
    N2 C26 H26 . . 117.9 ?
    C27 C26 H26 . . 117.9 ?
    C26 C27 C23 . . 119.1(3) ?
    C26 C27 H27 . . 120.4 ?
    C23 C27 H27 . . 120.4 ?
    O1 C28 C29 . . 106.27(19) ?
    O1 C28 H28A . . 110.5 ?
    C29 C28 H28A . . 110.5 ?
    O1 C28 H28B . . 110.5 ?
    C29 C28 H28B . . 110.5 ?
    H28A C28 H28B . . 108.7 ?
    C30 C29 C33 . . 117.3(2) ?
    C30 C29 C28 . . 122.1(2) ?
    C33 C29 C28 . . 120.6(2) ?
    C29 C30 C31 . . 119.4(2) ?
    C29 C30 H30 . . 120.3 ?
    C31 C30 H30 . . 120.3 ?
    N1 C31 C30 . . 123.8(3) ?
    N1 C31 H31 . . 118.1 ?
    C30 C31 H31 . . 118.1 ?
    N1 C32 C33 . . 124.4(3) ?
    N1 C32 H32 . . 117.8 ?
    C33 C32 H32 . . 117.8 ?
    C32 C33 C29 . . 119.2(2) ?
    C32 C33 H33 . . 120.4 ?
    C29 C33 H33 . . 120.4 ?
    H3A O3 H3B . . 103.8 ?
loop_
    _geom_torsion_atom_site_label_1
    _geom_torsion_atom_site_label_2
    _geom_torsion_atom_site_label_3
    _geom_torsion_atom_site_label_4
    _geom_torsion_site_symmetry_1
    _geom_torsion_site_symmetry_2
    _geom_torsion_site_symmetry_3
    _geom_torsion_site_symmetry_4
    _geom_torsion
    _geom_torsion_publ_flag
    C10 C1 C2 C7 . . . . 135.5(2) ?
    C9 C1 C2 C7 . . . . 14.1(2) ?
    C17 C1 C2 C7 . . . . -110.2(2) ?
    C10 C1 C2 C3 . . . . -44.3(3) ?
    C9 C1 C2 C3 . . . . -165.7(2) ?
    C17 C1 C2 C3 . . . . 70.0(3) ?
    C7 C2 C3 C4 . . . . 0.8(3) ?
    C1 C2 C3 C4 . . . . -179.4(2) ?
    C22 O2 C4 C3 . . . . 7.4(3) ?
    C22 O2 C4 C5 . . . . -172.1(2) ?
    C2 C3 C4 O2 . . . . -179.6(2) ?
    C2 C3 C4 C5 . . . . -0.2(3) ?
    O2 C4 C5 C6 . . . . 179.1(2) ?
    C3 C4 C5 C6 . . . . -0.4(4) ?
    C4 C5 C6 C7 . . . . 0.4(4) ?
    C3 C2 C7 C6 . . . . -0.8(3) ?
    C1 C2 C7 C6 . . . . 179.4(2) ?
    C3 C2 C7 C8 . . . . 179.9(2) ?
    C1 C2 C7 C8 . . . . 0.1(3) ?
    C5 C6 C7 C2 . . . . 0.2(4) ?
    C5 C6 C7 C8 . . . . 179.4(2) ?
    C2 C7 C8 C19 . . . . -133.6(2) ?
    C6 C7 C8 C19 . . . . 47.2(3) ?
    C2 C7 C8 C18 . . . . 103.8(2) ?
    C6 C7 C8 C18 . . . . -75.4(3) ?
    C2 C7 C8 C9 . . . . -14.3(3) ?
    C6 C7 C8 C9 . . . . 166.5(2) ?
    C7 C8 C9 C1 . . . . 22.9(2) ?
    C19 C8 C9 C1 . . . . 143.0(2) ?
    C18 C8 C9 C1 . . . . -94.3(2) ?
    C2 C1 C9 C8 . . . . -22.9(2) ?
    C10 C1 C9 C8 . . . . -144.3(2) ?
    C17 C1 C9 C8 . . . . 99.6(2) ?
    C2 C1 C10 C11 . . . . -47.6(3) ?
    C9 C1 C10 C11 . . . . 66.8(3) ?
    C17 C1 C10 C11 . . . . -168.9(2) ?
    C2 C1 C10 C15 . . . . 132.4(2) ?
    C9 C1 C10 C15 . . . . -113.2(2) ?
    C17 C1 C10 C15 . . . . 11.2(2) ?
    C15 C10 C11 C12 . . . . -0.4(3) ?
    C1 C10 C11 C12 . . . . 179.6(2) ?
    C28 O1 C12 C13 . . . . 1.1(3) ?
    C28 O1 C12 C11 . . . . 179.6(2) ?
    C10 C11 C12 O1 . . . . -179.12(19) ?
    C10 C11 C12 C13 . . . . -0.6(3) ?
    O1 C12 C13 C14 . . . . 179.5(2) ?
    C11 C12 C13 C14 . . . . 1.1(3) ?
    C12 C13 C14 C15 . . . . -0.6(3) ?
    C13 C14 C15 C10 . . . . -0.3(3) ?
    C13 C14 C15 C16 . . . . 176.7(2) ?
    C11 C10 C15 C14 . . . . 0.9(3) ?
    C1 C10 C15 C14 . . . . -179.16(19) ?
    C11 C10 C15 C16 . . . . -176.65(19) ?
    C1 C10 C15 C16 . . . . 3.3(3) ?
    C14 C15 C16 C20 . . . . 47.7(3) ?
    C10 C15 C16 C20 . . . . -135.1(2) ?
    C14 C15 C16 C21 . . . . -74.5(3) ?
    C10 C15 C16 C21 . . . . 102.7(2) ?
    C14 C15 C16 C17 . . . . 166.5(2) ?
    C10 C15 C16 C17 . . . . -16.3(2) ?
    C20 C16 C17 C1 . . . . 144.4(2) ?
    C15 C16 C17 C1 . . . . 23.1(2) ?
    C21 C16 C17 C1 . . . . -93.5(2) ?
    C2 C1 C17 C16 . . . . -142.7(2) ?
    C10 C1 C17 C16 . . . . -21.3(2) ?
    C9 C1 C17 C16 . . . . 101.4(2) ?
    C4 O2 C22 C23 . . . . -170.9(2) ?
    O2 C22 C23 C24 . . . . -122.1(3) ?
    O2 C22 C23 C27 . . . . 59.6(3) ?
    C27 C23 C24 C25 . . . . 0.1(4) ?
    C22 C23 C24 C25 . . . . -178.3(2) ?
    C26 N2 C25 C24 . . . . 0.1(4) ?
    C23 C24 C25 N2 . . . . -0.4(4) ?
    C25 N2 C26 C27 . . . . 0.5(4) ?
    N2 C26 C27 C23 . . . . -0.8(4) ?
    C24 C23 C27 C26 . . . . 0.5(4) ?
    C22 C23 C27 C26 . . . . 178.9(2) ?
    C12 O1 C28 C29 . . . . -178.67(19) ?
    O1 C28 C29 C30 . . . . 111.0(2) ?
    O1 C28 C29 C33 . . . . -68.3(3) ?
    C33 C29 C30 C31 . . . . -2.3(3) ?
    C28 C29 C30 C31 . . . . 178.3(2) ?
    C32 N1 C31 C30 . . . . 1.1(4) ?
    C29 C30 C31 N1 . . . . 0.9(4) ?
    C31 N1 C32 C33 . . . . -1.7(4) ?
    N1 C32 C33 C29 . . . . 0.2(4) ?
    C30 C29 C33 C32 . . . . 1.8(4) ?
    C28 C29 C33 C32 . . . . -178.8(2) ?
loop_
    _geom_hbond_atom_site_label_D
    _geom_hbond_atom_site_label_H
    _geom_hbond_atom_site_label_A
    _geom_hbond_site_symmetry_A
    _geom_hbond_distance_DH
    _geom_hbond_distance_HA
    _geom_hbond_distance_DA
    _geom_hbond_angle_DHA
    O3 H3A N2 . 0.89 2.00 2.888(3) 173
    O3 H3B N1 2_666 0.89 2.05 2.940(3) 173
_iucr_refine_instructions_details
;
TITL I         P-1          R = 0.07
CELL  0.71073    6.0101   10.7240   22.1560    81.920    87.170    77.220
ZERR        2    0.0012    0.0020    0.0040     0.030     0.030     0.030
LATT   1
SFAC  C  H  N  O
UNIT    66   72   4   6
omit 0   0   2
omit 0   1   0
omit 0  -1   1
omit 0   1   1
omit 0   0   1
eqiv $1 -x+1, -y+1, -z+1
Htab O3 N2
Htab O3 N1_$1
TEMP  -100
L.S. 5
FMAP 2
PLAN -20
mpla 5 c1 c2 c7 c8 c9
mpla 5 c1 c10 c15 c16 c17
mpla 9 c1 c2 c3 c4 c5 c6 c7 c8 c9
mpla 9 c1 c10 c11 c12 c13 c14 c15 c16 c17 c19
mpla  4 c1 c2 c7 c8 c9
mpla  4 c1 c10 c15 c16 c17
ACTA 50
BOND $H
CONF
WGHT    0.035000    0.760100
FVAR      10.25720
O1    4    1.131164    0.040266    0.330475    11.00000    0.05485    0.03662 =
         0.03088   -0.00008   -0.01488   -0.01670
O2    4    0.153998    0.433230    0.231367    11.00000    0.05180    0.03253 =
         0.03683   -0.00395    0.00974    0.00298
N1    3    1.560124    0.224776    0.464521    11.00000    0.06217    0.04347 =
         0.04985   -0.00260   -0.01580   -0.01754
N2    3   -0.452791    0.555972    0.384113    11.00000    0.05710    0.04903 =
         0.04814   -0.00648    0.01458   -0.00583
C1    1    0.697063    0.068357    0.145374    11.00000    0.03101    0.02932 =
         0.02990   -0.00583   -0.00579   -0.00062
C2    1    0.565506    0.205302    0.148474    11.00000    0.02683    0.02923 =
         0.03109   -0.00601   -0.00528   -0.00303
C3    1    0.413453    0.248165    0.194505    11.00000    0.03302    0.02938 =
         0.03066   -0.00239   -0.00190   -0.00535
AFIX  43
H3    2    0.383454    0.189961    0.228804    11.00000   -1.20000
AFIX   0
C4    1    0.306879    0.377768    0.189105    11.00000    0.03084    0.03351 =
         0.03547   -0.00915    0.00140   -0.00218
C5    1    0.352501    0.462546    0.138681    11.00000    0.04596    0.02658 =
         0.04218   -0.00148   -0.00227   -0.00137
AFIX  43
H5    2    0.277985    0.551066    0.135255    11.00000   -1.20000
AFIX   0
C6    1    0.505004    0.418833    0.093745    11.00000    0.04523    0.03135 =
         0.03532    0.00034    0.00142   -0.00663
AFIX  43
H6    2    0.536111    0.477118    0.059609    11.00000   -1.20000
AFIX   0
C7    1    0.612865    0.289350    0.098588    11.00000    0.03125    0.03303 =
         0.02864   -0.00421   -0.00515   -0.00372
C8    1    0.783417    0.220394    0.054744    11.00000    0.03301    0.04056 =
         0.02859   -0.00220   -0.00228   -0.00226
C9    1    0.877211    0.090570    0.094423    11.00000    0.03246    0.04504 =
         0.03208   -0.00456   -0.00175    0.00445
AFIX  23
H9A   2    1.022872    0.092786    0.112812    11.00000   -1.20000
H9B   2    0.905890    0.019441    0.069060    11.00000   -1.20000
AFIX   0
C10   1    0.802958    0.001960    0.205568    11.00000    0.02605    0.02996 =
         0.02685   -0.00418   -0.00155    0.00047
C11   1    0.927620    0.052974    0.242526    11.00000    0.03318    0.02932 =
         0.03153   -0.00437   -0.00402   -0.00595
AFIX  43
H11   2    0.955482    0.137028    0.231215    11.00000   -1.20000
AFIX   0
C12   1    1.011912   -0.020488    0.296598    11.00000    0.03430    0.03317 =
         0.02942   -0.00851   -0.00204   -0.00775
C13   1    0.970510   -0.142827    0.313793    11.00000    0.04041    0.03759 =
         0.02381   -0.00043   -0.00348   -0.00648
AFIX  43
H13   2    1.026495   -0.191886    0.351170    11.00000   -1.20000
AFIX   0
C14   1    0.845080   -0.192909    0.275279    11.00000    0.03864    0.03093 =
         0.03592   -0.00347   -0.00032   -0.00913
AFIX  43
H14   2    0.816955   -0.276956    0.286394    11.00000   -1.20000
AFIX   0
C15   1    0.761462   -0.120836    0.220997    11.00000    0.02515    0.02925 =
         0.03156   -0.00796    0.00022   -0.00085
C16   1    0.632311   -0.157393    0.170998    11.00000    0.03036    0.02927 =
         0.03504   -0.00917   -0.00402   -0.00274
C17   1    0.542303   -0.024089    0.133557    11.00000    0.03801    0.03339 =
         0.04055   -0.01091   -0.01317   -0.00148
AFIX  23
H17A  2    0.382785    0.011021    0.145984    11.00000   -1.20000
H17B  2    0.545481   -0.032657    0.089594    11.00000   -1.20000
AFIX   0
C18   1    0.660858    0.201231   -0.001278    11.00000    0.04531    0.04823 =
         0.02949   -0.00576   -0.00635    0.00349
AFIX 137
H18A  2    0.539660    0.154968    0.011933    11.00000   -1.50000
H18B  2    0.770498    0.150974   -0.027684    11.00000   -1.50000
H18C  2    0.594141    0.285510   -0.023864    11.00000   -1.50000
AFIX   0
C19   1    0.973316    0.292177    0.034092    11.00000    0.04491    0.06547 =
         0.04538   -0.00308    0.00600   -0.01515
AFIX 137
H19A  2    0.908516    0.373927    0.009112    11.00000   -1.50000
H19B  2    1.088132    0.239049    0.010019    11.00000   -1.50000
H19C  2    1.044890    0.309516    0.069922    11.00000   -1.50000
AFIX   0
C20   1    0.434903   -0.220060    0.194433    11.00000    0.03710    0.04306 =
         0.05350   -0.01385   -0.00174   -0.01178
AFIX 137
H20A  2    0.495004   -0.305141    0.217210    11.00000   -1.50000
H20B  2    0.347335   -0.229708    0.159866    11.00000   -1.50000
H20C  2    0.335432   -0.165627    0.221291    11.00000   -1.50000
AFIX   0
C21   1    0.799265   -0.249614    0.134092    11.00000    0.04056    0.04028 =
         0.03965   -0.01357   -0.00454   -0.00047
AFIX 137
H21A  2    0.923789   -0.208652    0.117557    11.00000   -1.50000
H21B  2    0.718552   -0.269481    0.100505    11.00000   -1.50000
H21C  2    0.861940   -0.329528    0.160673    11.00000   -1.50000
AFIX   0
C22   1    0.123112    0.354831    0.287633    11.00000    0.04632    0.03140 =
         0.04219   -0.00387    0.00049   -0.00573
AFIX  23
H22A  2    0.262709    0.336582    0.312164    11.00000   -1.20000
H22B  2    0.092563    0.271738    0.279565    11.00000   -1.20000
AFIX   0
C23   1   -0.074062    0.426433    0.321375    11.00000    0.04493    0.02866 =
         0.03692   -0.00540    0.00150   -0.01226
C24   1   -0.053809    0.456286    0.379206    11.00000    0.05434    0.03983 =
         0.03976   -0.00529   -0.00466   -0.01040
AFIX  43
H24   2    0.089810    0.433372    0.398566    11.00000   -1.20000
AFIX   0
C25   1   -0.244040    0.519645    0.408538    11.00000    0.07830    0.04664 =
         0.03305   -0.01062    0.00763   -0.00802
AFIX  43
H25   2   -0.226779    0.538832    0.448395    11.00000   -1.20000
AFIX   0
C26   1   -0.469275    0.526949    0.328310    11.00000    0.04493    0.04669 =
         0.05137   -0.00353    0.00314   -0.01129
AFIX  43
H26   2   -0.614440    0.551991    0.309783    11.00000   -1.20000
AFIX   0
C27   1   -0.289326    0.462888    0.295634    11.00000    0.04602    0.04132 =
         0.03868   -0.00873    0.00218   -0.01453
AFIX  43
H27   2   -0.311877    0.443860    0.256074    11.00000   -1.20000
AFIX   0
C28   1    1.222528   -0.027721    0.386855    11.00000    0.05283    0.04024 =
         0.02813    0.00189   -0.00945   -0.01475
AFIX  23
H28A  2    1.334280   -0.107597    0.379981    11.00000   -1.20000
H28B  2    1.099303   -0.051272    0.414425    11.00000   -1.20000
AFIX   0
C29   1    1.336809    0.062033    0.414016    11.00000    0.03826    0.03193 =
         0.02920    0.00109   -0.00853   -0.00580
C30   1    1.252102    0.115848    0.465610    11.00000    0.03578    0.04493 =
         0.03442   -0.00408   -0.00114   -0.00659
AFIX  43
H30   2    1.115025    0.098702    0.484721    11.00000   -1.20000
AFIX   0
C31   1    1.368174    0.194851    0.489260    11.00000    0.05958    0.04475 =
         0.03794   -0.01136   -0.00712   -0.00713
AFIX  43
H31   2    1.308249    0.230037    0.525208    11.00000   -1.20000
AFIX   0
C32   1    1.635263    0.175007    0.413666    11.00000    0.04199    0.05226 =
         0.04591    0.00425   -0.00600   -0.01823
AFIX  43
H32   2    1.769110    0.196518    0.394435    11.00000   -1.20000
AFIX   0
C33   1    1.532734    0.094936    0.387206    11.00000    0.04301    0.04494 =
         0.03287   -0.00546   -0.00004   -0.00860
AFIX  43
H33   2    1.595149    0.062282    0.350878    11.00000   -1.20000
AFIX   0
O3    4   -0.835496    0.673901    0.455956    11.00000    0.04980    0.06085 =
         0.04849   -0.01666   -0.00202   -0.01233
AFIX   3
H3A   2   -0.725296    0.634702    0.432355    11.00000   -1.50000
H3B   2   -0.760596    0.703502    0.482556    11.00000   -1.50000
HKLF 4
REM  I         P-1          R = 0.07
REM R1 =  0.0685 for   4252 Fo > 4sig(Fo)  and  0.0826 for all   4988 data
REM    347 parameters refined using      0 restraints
END
WGHT      0.0350      0.7600
REM Highest difference peak  0.237,  deepest hole -0.173,  1-sigma level  0.039
Q1    1   0.0398  0.3421  0.3371  11.00000  0.05    0.24
Q2    1   0.6329  0.1349  0.1532  11.00000  0.05    0.20
Q3    1   0.8704  0.2456  0.0398  11.00000  0.05    0.19
Q4    1   0.7681  0.0780  0.1203  11.00000  0.05    0.19
Q5    1   0.0721  0.3803  0.2109  11.00000  0.05    0.18
Q6    1   0.6448  0.2529  0.1289  11.00000  0.05    0.18
Q7    1   1.0301 -0.1004  0.2901  11.00000  0.05    0.18
Q8    1   0.7566  0.0337  0.1736  11.00000  0.05    0.18
Q9    1   0.4097  0.3169  0.2098  11.00000  0.05    0.17
Q10   1   0.7299  0.2680  0.0746  11.00000  0.05    0.17
Q11   1   0.6174  0.0370  0.1424  11.00000  0.05    0.17
Q12   1  -0.0436  0.4977  0.4295  11.00000  0.05    0.17
Q13   1   0.7293 -0.0365  0.2281  11.00000  0.05    0.17
Q14   1   0.5274  0.3399  0.0858  11.00000  0.05    0.16
Q15   1  -0.5269  0.5502  0.4294  11.00000  0.05    0.16
Q16   1   0.8053  0.1723  0.0724  11.00000  0.05    0.16
Q17   1   0.3798  0.0177  0.1686  11.00000  0.05    0.16
Q18   1   0.2782  0.3060  0.1803  11.00000  0.05    0.16
Q19   1   0.7078 -0.1488  0.1998  11.00000  0.05    0.16
Q20   1  -0.7479  0.7713  0.4361  11.00000  0.05    0.16
;
