# Supplementary material for: 3,3,3′,3′-Tetra­methyl-6,6′-bis­[(pyridin-4-yl)meth­oxy]-1,1′-spiro­biindane ­monohydrate
Source: Acta Crystallogr Sect E Struct Rep Online. 2012 May 16;68(Pt 6):o1763–4. doi: 10.1107/S1600536812021289 (PMC3379348; doi:10.1107/S1600536812021289)
Supplement: Supplementary file 2 [file e-68-o1763-Isup2.hkl]

# 
# h,k,l, Fc-squared, Fo-squared, sigma(Fo-squared) and status flag 
# 
data_I
_shelx_title ' I         P-1          R = 0.07' 
_shelx_refln_list_code          4 
_shelx_F_calc_maximum      124.47 
_exptl_crystal_F_000       544.00 
_reflns_d_resolution_high  0.8302 
 
loop_ 
 _symmetry_equiv_pos_as_xyz 
 'x, y, z' 
 '-x, -y, -z' 
 
_cell_length_a     6.0101 
_cell_length_b    10.7240 
_cell_length_c    22.1560 
_cell_angle_alpha  81.920 
_cell_angle_beta   87.170 
_cell_angle_gamma  77.220 
 
_shelx_F_squared_multiplier     1.000 
 
loop_ 
 _refln_index_h 
 _refln_index_k 
 _refln_index_l 
 _refln_F_squared_calc 
 _refln_F_squared_meas 
 _refln_F_squared_sigma 
 _refln_observed_status 
   1   0   0      811.81      755.46      8.54 o 
   2   0   0       10.11       14.74      1.76 o 
   3   0   0      127.57       93.63      3.24 o 
   4   0   0       24.25       25.27      1.62 o 
   5   0   0       20.91       20.07      3.16 o 
   6   0   0        6.14        8.91      3.36 o 
  -6   1   0        0.44        4.03      1.84 o 
  -5   1   0        1.59        4.01      1.22 o 
  -4   1   0        9.12       13.05      1.93 o 
  -3   1   0       53.18       50.28      4.08 o 
  -2   1   0      142.92      133.51      3.55 o 
  -1   1   0      321.73      293.21      5.73 o 
   1   1   0       93.78       87.60      2.20 o 
   2   1   0      744.73      798.35     11.51 o 
   3   1   0      515.56      521.19      9.62 o 
   4   1   0       23.83       23.33      3.02 o 
   5   1   0      234.18      240.02      8.92 o 
   6   1   0        3.24        3.81      2.40 o 
  -6   2   0      178.98      176.79     23.37 o 
  -5   2   0      206.21      218.56      9.28 o 
  -4   2   0      263.89      265.02      7.94 o 
  -3   2   0      202.51      179.72      6.16 o 
  -2   2   0      113.76       99.88      3.81 o 
  -1   2   0      511.65      527.23      3.48 o 
   0   2   0      849.83      685.69     28.59 o 
   1   2   0     1093.90     1042.11      7.94 o 
   2   2   0      110.46       88.17      3.38 o 
   3   2   0        0.09        2.21      0.78 o 
   4   2   0      104.25       95.12      3.40 o 
   5   2   0      404.96      392.05     15.04 o 
   6   2   0       38.81       40.58      3.70 o 
  -6   3   0        8.35        4.91      2.61 o 
  -5   3   0        3.88        4.28      1.60 o 
  -4   3   0      129.56      126.63      5.13 o 
  -3   3   0      127.73      119.12      3.86 o 
  -2   3   0      402.51      413.58      7.79 o 
  -1   3   0     4440.99     4421.95     56.73 o 
   0   3   0     1336.00     1244.50     10.10 o 
   1   3   0      882.56      781.44      9.60 o 
   2   3   0      546.81      604.43      7.98 o 
   3   3   0      327.10      302.33      8.24 o 
   4   3   0      173.84      173.52      5.09 o 
   5   3   0        0.32        3.74      1.33 o 
   6   3   0       26.40       30.70      3.30 o 
  -6   4   0        5.70        3.68      2.14 o 
  -5   4   0      311.55      310.19      6.97 o 
  -4   4   0       28.82       29.38      4.70 o 
  -3   4   0       81.86       83.98      7.31 o 
  -2   4   0        7.92        8.09      1.78 o 
  -1   4   0      855.77      868.61      6.39 o 
   0   4   0     1845.08     1769.29     21.30 o 
   1   4   0       53.23       49.41      3.19 o 
   2   4   0      551.96      519.14      9.09 o 
   3   4   0       43.91       43.77      2.21 o 
   4   4   0       13.85       11.91      1.11 o 
   5   4   0       51.71       53.94      7.54 o 
   6   4   0        1.15        4.24      1.71 o 
  -5   5   0       13.93       16.32      4.24 o 
  -4   5   0      344.24      300.16     13.84 o 
  -3   5   0       13.74       15.45      1.95 o 
  -2   5   0       24.03       20.86      2.57 o 
  -1   5   0      198.02      217.13      8.74 o 
   0   5   0      519.95      558.86     10.93 o 
   1   5   0       69.93       51.27      4.07 o 
   2   5   0       84.28       92.07      7.27 o 
   3   5   0       77.66       71.11      6.51 o 
   4   5   0      113.91      117.96     11.56 o 
   5   5   0      358.08      345.66     22.06 o 
   6   5   0       30.32       32.42      3.25 o 
  -5   6   0        5.13        1.92      2.81 o 
  -4   6   0       30.50       25.43      5.79 o 
  -3   6   0      121.31      117.70      8.87 o 
  -2   6   0        2.89        7.35      2.26 o 
  -1   6   0        1.97        5.16      1.64 o 
   0   6   0       40.40       33.88      5.49 o 
   1   6   0      300.13      300.31      9.42 o 
   2   6   0      330.23      292.50     18.48 o 
   3   6   0        0.61        2.40      1.34 o 
   4   6   0      189.03      169.74     15.45 o 
   5   6   0      529.63      542.70     22.41 o 
   6   6   0      104.64      120.05      7.71 o 
  -5   7   0        2.73        8.10      3.07 o 
  -4   7   0        0.70        0.67      1.41 o 
  -3   7   0       82.79       91.77      8.85 o 
  -2   7   0       24.59       17.88      5.87 o 
  -1   7   0       12.89       15.35      2.96 o 
   0   7   0        1.91        5.64      4.23 o 
   1   7   0      444.30      422.18     13.91 o 
   2   7   0      146.49      162.09     11.62 o 
   3   7   0      138.52      127.26     15.91 o 
   4   7   0      270.04      276.67     12.64 o 
   5   7   0      213.72      218.69      9.89 o 
   6   7   0       82.36       98.48      3.67 o 
  -4   8   0       48.73       42.55     10.22 o 
  -3   8   0        1.77        8.90      2.45 o 
  -2   8   0       54.15       55.40      5.02 o 
  -1   8   0       18.62       22.86      4.52 o 
   0   8   0      232.17      215.82     11.60 o 
   1   8   0       16.83       21.42      2.83 o 
   2   8   0       32.09       37.73      7.89 o 
   3   8   0       78.33       78.26      8.15 o 
   4   8   0      438.10      415.20     18.14 o 
   5   8   0       32.90       43.76      9.40 o 
   6   8   0        6.13        9.55      2.56 o 
  -3   9   0       24.27       20.92      4.03 o 
  -2   9   0       30.74       20.95      3.55 o 
  -1   9   0      143.75      124.03      7.36 o 
   0   9   0      185.64      213.13     17.07 o 
   1   9   0      210.39      192.83     19.79 o 
   2   9   0       53.89       63.78      5.57 o 
   3   9   0      676.50      674.10     29.33 o 
   4   9   0      118.12      102.33      7.66 o 
   5   9   0        0.50        2.08      2.80 o 
   6   9   0        1.43        4.35      3.61 o 
  -3  10   0       18.26       24.65      7.48 o 
  -2  10   0        1.54        5.52      4.57 o 
  -1  10   0       44.84       33.47      5.99 o 
   0  10   0       23.85       22.99      7.44 o 
   1  10   0        9.94        9.85      3.03 o 
   2  10   0        6.51        8.52      2.63 o 
   3  10   0        4.44        6.01      2.24 o 
   4  10   0        2.27        2.75      2.22 o 
   5  10   0       20.09       22.44      4.32 o 
  -2  11   0        0.07        7.21      2.71 o 
  -1  11   0        6.60        4.87      2.58 o 
   0  11   0        4.07        5.87      2.74 o 
   1  11   0        0.38        5.59      2.63 o 
   2  11   0       44.04       32.30     13.31 o 
   3  11   0       73.50       64.69      7.26 o 
   4  11   0       73.08       75.66      5.54 o 
   0  12   0       47.13       43.29      5.11 o 
   1  12   0        4.38        4.49      2.44 o 
   2  12   0        7.20       12.76      3.09 o 
   3  12   0       25.97       30.20      4.30 o 
  -3 -12   1        6.51       22.55      4.13 o 
  -2 -12   1        0.39        6.83      2.36 o 
  -1 -12   1        1.00       10.37      4.11 o 
   0 -12   1        1.46        7.09      3.10 o 
  -4 -11   1        3.86        4.44      2.49 o 
  -3 -11   1       49.95       40.21      6.94 o 
  -2 -11   1       23.55       23.89      4.26 o 
  -1 -11   1        0.32        3.06      2.12 o 
   0 -11   1       47.56       42.72      5.21 o 
   1 -11   1        7.12        7.13      2.10 o 
   2 -11   1        9.73        9.90      3.20 o 
  -5 -10   1        4.46       11.16      2.63 o 
  -4 -10   1       45.60       46.30     13.76 o 
  -3 -10   1      195.54      181.19      8.91 o 
  -2 -10   1        3.58       10.90      4.80 o 
  -1 -10   1        7.81        6.87      3.62 o 
   0 -10   1        0.91        6.81      2.69 o 
   1 -10   1      147.94      145.38     14.94 o 
   2 -10   1       61.26       84.38      7.69 o 
   3 -10   1       12.01       10.07      2.33 o 
  -6  -9   1        1.79        5.22      1.66 o 
  -5  -9   1       25.09       33.73      8.76 o 
  -4  -9   1      126.93      126.83      9.24 o 
  -3  -9   1        5.90       16.64      3.76 o 
  -2  -9   1       26.62       16.53      6.63 o 
  -1  -9   1       24.89       27.34      7.16 o 
   0  -9   1      172.95      159.72     10.89 o 
   1  -9   1      127.14      114.81      6.89 o 
   2  -9   1      189.83      188.67     20.48 o 
   3  -9   1        2.44        4.02      1.50 o 
  -6  -8   1       11.00       12.30      6.51 o 
  -5  -8   1        1.60        2.41      1.78 o 
  -4  -8   1        2.21        5.85      2.24 o 
  -3  -8   1       37.70       31.80      5.85 o 
  -2  -8   1       33.91       30.27      4.29 o 
  -1  -8   1       21.83       19.90      3.75 o 
   0  -8   1        1.53        6.78      4.12 o 
   1  -8   1       46.85       37.39      6.18 o 
   2  -8   1       15.68       11.04      4.15 o 
   3  -8   1      329.69      343.66     16.95 o 
   4  -8   1      128.41      143.88     13.27 o 
  -6  -7   1       38.09       33.14      4.83 o 
  -5  -7   1        0.06        2.85      1.79 o 
  -4  -7   1      170.51      188.05     18.97 o 
  -3  -7   1        6.03       13.03      3.65 o 
  -2  -7   1       42.74       42.75      4.05 o 
  -1  -7   1       33.34       28.84      3.26 o 
   0  -7   1       12.39       10.99      4.56 o 
   1  -7   1       33.86       28.19      5.37 o 
   2  -7   1       13.51       21.28      3.61 o 
   3  -7   1       14.23       18.34      3.72 o 
   4  -7   1        2.24        3.09      1.67 o 
   5  -7   1        1.62        5.05      3.29 o 
  -6  -6   1       45.54       37.28      4.89 o 
  -5  -6   1      146.30      133.35      9.93 o 
  -4  -6   1      160.30      156.70     11.16 o 
  -3  -6   1        1.53        2.92      1.88 o 
  -2  -6   1      315.19      295.66     16.69 o 
  -1  -6   1      135.88      148.16      9.11 o 
   0  -6   1       23.23       15.13      5.09 o 
   1  -6   1      178.96      165.03      8.36 o 
   2  -6   1        8.25       10.97      4.84 o 
   3  -6   1       20.50       17.09     10.57 o 
   4  -6   1       63.67       62.79      4.81 o 
   5  -6   1        0.36        5.80      3.13 o 
  -6  -5   1       29.04       31.71      3.47 o 
  -5  -5   1      103.37       87.28      4.65 o 
  -4  -5   1       10.21       11.29      1.73 o 
  -3  -5   1       77.96       84.16      5.89 o 
  -2  -5   1      331.47      344.68     11.02 o 
  -1  -5   1      520.78      496.24      7.28 o 
   0  -5   1     1690.32     1818.09     15.14 o 
   1  -5   1      139.19      142.50      7.11 o 
   2  -5   1        8.24        9.34      1.82 o 
   3  -5   1        0.26        4.63      1.55 o 
   4  -5   1       28.35       23.49      5.54 o 
   5  -5   1        0.15        0.54      2.64 o 
  -6  -4   1       36.92       44.21      4.76 o 
  -5  -4   1        4.56        5.50      2.28 o 
  -4  -4   1      168.44      158.78      5.25 o 
  -3  -4   1      379.70      406.68      8.51 o 
  -2  -4   1       10.91       22.39      3.35 o 
  -1  -4   1      223.51      180.97      8.02 o 
   0  -4   1      430.12      464.54      8.01 o 
   1  -4   1       35.78       35.21      2.09 o 
   2  -4   1       51.83       51.69      3.41 o 
   3  -4   1      162.07      148.07      4.77 o 
   4  -4   1      406.53      390.94     19.05 o 
   5  -4   1       38.59       56.25     12.13 o 
   6  -4   1       24.21       31.29      6.36 o 
  -6  -3   1       33.96       36.22      3.45 o 
  -5  -3   1      256.23      225.56      6.55 o 
  -4  -3   1       11.50        9.13      1.02 o 
  -3  -3   1       29.58       33.93      2.02 o 
  -2  -3   1      833.75      809.24      9.04 o 
  -1  -3   1     3800.16     3736.00     18.28 o 
   0  -3   1     4335.34     4372.79     18.17 o 
   1  -3   1      415.81      328.66      7.01 o 
   2  -3   1      138.44      144.85      4.90 o 
   3  -3   1        5.83        5.89      2.02 o 
   4  -3   1       14.19       15.60      1.74 o 
   5  -3   1      160.44      164.54      9.48 o 
   6  -3   1       91.72       84.61      4.89 o 
  -6  -2   1       36.49       43.21      5.56 o 
  -5  -2   1      754.52      774.23     32.44 o 
  -4  -2   1        5.64        7.71      1.19 o 
  -3  -2   1      845.39      887.85     15.50 o 
  -2  -2   1     1666.74     1551.42      9.01 o 
  -1  -2   1        0.00        9.74      3.01 o 
   0  -2   1     7607.32     7789.73     60.49 o 
   1  -2   1     5194.83     5420.19     49.26 o 
   2  -2   1      244.24      227.19      5.87 o 
   3  -2   1        1.47        3.90      0.92 o 
   4  -2   1      141.63      139.03      4.73 o 
   5  -2   1       97.73      100.72      4.64 o 
   6  -2   1        3.88        7.33      2.88 o 
  -6  -1   1       38.99       31.36      4.51 o 
  -5  -1   1        0.01        0.92      0.62 o 
  -4  -1   1        4.33        6.45      0.91 o 
  -3  -1   1       16.13       11.29      1.04 o 
  -2  -1   1       37.00       24.56      1.17 o 
  -1  -1   1      143.16      169.76      3.50 o 
   1  -1   1      110.89      110.89      2.59 o 
   2  -1   1      676.29      710.33      5.03 o 
   3  -1   1       11.62       11.04      0.96 o 
   4  -1   1      300.53      302.30      7.84 o 
   5  -1   1      226.09      229.94     13.37 o 
   6  -1   1       39.73       44.45      6.15 o 
  -6   0   1       11.43       12.92      3.43 o 
  -5   0   1      197.92      192.94      6.78 o 
  -4   0   1        0.03        3.63      1.33 o 
  -3   0   1       12.43       12.75      1.28 o 
  -2   0   1       87.12       58.26      1.66 o 
  -1   0   1     1939.58     1982.40     16.36 o 
   1   0   1      341.76      333.22      9.14 o 
   2   0   1       22.69       20.12      1.25 o 
   3   0   1      122.66      115.44      3.96 o 
   4   0   1       17.95       15.98      1.80 o 
   5   0   1      333.88      347.89     12.42 o 
   6   0   1       27.44       21.19      3.61 o 
   7   0   1        5.16        7.03      3.22 o 
  -6   1   1        2.14        1.55      1.61 o 
  -5   1   1       78.14       83.64      5.28 o 
  -4   1   1       44.07       41.31      1.86 o 
  -3   1   1      315.12      306.32      6.63 o 
  -2   1   1        1.20        2.32      1.07 o 
  -1   1   1      351.77      360.72      6.99 o 
   1   1   1     3566.15     3766.93     17.34 o 
   2   1   1      161.09      160.61      3.54 o 
   3   1   1      235.66      234.26      4.13 o 
   4   1   1      150.95      162.62      5.86 o 
   5   1   1        0.30        1.28      0.91 o 
   6   1   1        1.50        8.10      3.73 o 
   7   1   1        0.10        2.82      1.31 o 
  -6   2   1      136.34      170.79     13.18 o 
  -5   2   1      123.81      111.83     13.30 o 
  -4   2   1      212.33      207.14      5.28 o 
  -3   2   1        2.27        5.53      1.06 o 
  -2   2   1       43.15       43.12      2.38 o 
  -1   2   1      361.83      342.88      6.84 o 
   0   2   1       90.50       75.43      3.43 o 
   1   2   1     1621.66     1497.67      8.17 o 
   2   2   1        3.24        7.37      1.45 o 
   3   2   1        1.25        1.27      1.16 o 
   4   2   1       13.22       16.22      1.77 o 
   5   2   1       39.70       40.32      3.99 o 
   6   2   1        8.11        5.60      1.70 o 
   7   2   1       11.47        7.42      3.09 o 
  -6   3   1       20.29       20.11      4.89 o 
  -5   3   1      197.81      192.80      5.07 o 
  -4   3   1      419.26      425.98     14.81 o 
  -3   3   1      325.45      355.05      6.07 o 
  -2   3   1      535.40      518.51      8.43 o 
  -1   3   1      215.95      215.22      4.66 o 
   0   3   1     1170.82     1117.52      9.20 o 
   1   3   1     6053.01     5772.43     32.64 o 
   2   3   1     1156.18     1185.80     10.09 o 
   3   3   1      120.38      103.35      6.14 o 
   4   3   1      146.08      148.90      3.89 o 
   5   3   1      153.43      141.13     16.47 o 
   6   3   1      138.60      138.38     10.20 o 
   7   3   1        1.55        2.75      1.43 o 
  -6   4   1        0.37        5.16      2.88 o 
  -5   4   1      186.39      158.45      8.22 o 
  -4   4   1       26.78       34.75      3.03 o 
  -3   4   1        2.29        8.21      2.13 o 
  -2   4   1      156.99      134.35      3.77 o 
  -1   4   1       71.43       99.37      3.09 o 
   0   4   1       12.73       20.14      2.04 o 
   1   4   1       76.41       76.69      5.55 o 
   2   4   1        0.01        3.70      1.41 o 
   3   4   1        3.19        5.51      0.82 o 
   4   4   1      476.31      474.30     11.63 o 
   5   4   1       10.78       11.76      1.98 o 
   6   4   1        7.64        8.05      2.48 o 
   7   4   1        1.76        4.29      1.64 o 
  -5   5   1       29.82       38.29      6.62 o 
  -4   5   1      411.85      440.37     26.36 o 
  -3   5   1      281.73      264.63     10.74 o 
  -2   5   1        6.66        6.70      1.48 o 
  -1   5   1      569.05      522.94      9.55 o 
   0   5   1      603.46      607.40     13.88 o 
   1   5   1      760.71      693.22      6.78 o 
   2   5   1       66.69       63.60      3.19 o 
   3   5   1      484.32      498.74     10.16 o 
   4   5   1      270.85      255.20     11.48 o 
   6   5   1       12.65       13.05      3.43 o 
   7   5   1        7.32        4.76      1.71 o 
  -5   6   1      104.14      125.88     19.11 o 
  -4   6   1        0.71        3.89      2.00 o 
  -3   6   1        4.80        6.27      2.65 o 
  -2   6   1      308.84      309.55     13.58 o 
  -1   6   1      223.88      241.67     22.95 o 
   0   6   1      418.37      433.15     15.31 o 
   1   6   1       18.53       19.53      3.13 o 
   2   6   1       37.24       38.23      4.38 o 
   3   6   1      140.90      135.48      7.57 o 
   4   6   1        0.02        4.55      2.29 o 
   5   6   1      132.45      135.21      9.25 o 
   6   6   1        4.51        4.32      1.68 o 
  -5   7   1        0.00       -0.11      2.23 o 
  -4   7   1        0.47        7.40      2.56 o 
  -3   7   1       94.82       91.45      8.39 o 
  -2   7   1      494.45      489.56     14.73 o 
  -1   7   1      345.90      341.10     17.37 o 
   0   7   1       60.80       70.19      5.98 o 
   1   7   1      317.46      324.03     10.84 o 
   2   7   1       15.52       19.15      5.85 o 
   3   7   1        0.44        3.52      1.57 o 
   4   7   1       11.55       12.19      2.99 o 
   5   7   1       41.93       35.95      3.34 o 
   6   7   1       43.80       41.21      5.12 o 
  -4   8   1        3.88        5.59      7.31 o 
  -3   8   1       74.70       58.58      7.37 o 
  -2   8   1       63.61       48.55      7.54 o 
  -1   8   1       36.76       38.07      4.80 o 
   0   8   1      145.32      147.80     13.17 o 
   1   8   1       34.15       32.17      5.44 o 
   2   8   1       55.18       62.47      4.52 o 
   3   8   1        3.44        6.50      1.96 o 
   4   8   1       67.47       71.23      7.03 o 
   5   8   1        0.00        2.56      1.93 o 
   6   8   1       39.56       39.71      3.36 o 
  -3   9   1       24.85       10.34      3.70 o 
  -2   9   1       55.27       41.94      4.44 o 
  -1   9   1       32.01       22.62      4.28 o 
   0   9   1       33.24       31.66     10.22 o 
   1   9   1       86.26       93.46      8.93 o 
   2   9   1      175.12      155.04     10.93 o 
   3   9   1       59.85       65.57     14.50 o 
   4   9   1       24.85       17.38      3.41 o 
   5   9   1       68.40       58.89      7.74 o 
   6   9   1        6.40        9.81      1.75 o 
  -3  10   1       46.27       45.48      6.43 o 
  -2  10   1        0.09        8.55      4.19 o 
  -1  10   1       13.94        8.59      3.13 o 
   0  10   1      144.74      121.75     13.40 o 
   1  10   1        7.50       15.01      5.00 o 
   2  10   1       12.04       10.57      4.82 o 
   3  10   1       93.81      110.79     12.81 o 
   4  10   1       13.69       11.53      3.06 o 
   5  10   1       33.41       35.36      3.75 o 
  -2  11   1        1.15        0.21      1.85 o 
  -1  11   1        0.93       11.12      3.55 o 
   0  11   1       71.34       74.28      6.88 o 
   1  11   1      181.76      183.77     15.07 o 
   2  11   1        0.00        7.31      3.58 o 
   3  11   1        0.24        6.90      6.62 o 
   4  11   1       78.20       86.42      8.63 o 
   5  11   1        7.91        7.56      4.04 o 
  -1  12   1        0.09        6.15      2.78 o 
   0  12   1        0.13       11.60      3.28 o 
   1  12   1        2.25        5.93      1.92 o 
   2  12   1        4.05        6.46      1.94 o 
   3  12   1        0.29        5.82      2.16 o 
   4  12   1       22.14       13.28      6.18 o 
  -3 -12   2        2.43        2.67      1.74 o 
  -2 -12   2       10.11        6.64      2.08 o 
  -1 -12   2        3.01        4.24      2.66 o 
   0 -12   2        2.53        6.05      2.13 o 
  -4 -11   2        0.01        1.46      1.66 o 
  -3 -11   2       51.27       52.47      6.58 o 
  -2 -11   2        1.05        2.87      3.86 o 
  -1 -11   2       57.18       37.11      5.56 o 
   0 -11   2       14.21       17.24      3.53 o 
   1 -11   2        2.69        2.66      3.74 o 
   2 -11   2       16.39       41.08      8.09 o 
  -5 -10   2       10.53        5.06      1.93 o 
  -4 -10   2       17.44       12.24      2.40 o 
  -3 -10   2       15.66       21.48      4.06 o 
  -2 -10   2       72.07       75.65     14.16 o 
  -1 -10   2       47.96       45.01      6.08 o 
   0 -10   2       62.81       63.37      5.71 o 
   1 -10   2        0.03        4.84      1.58 o 
   2 -10   2        2.34        8.02      3.67 o 
   3 -10   2       88.27       82.92     18.17 o 
  -6  -9   2        7.86        4.91      2.17 o 
  -5  -9   2        3.28        7.85      2.15 o 
  -4  -9   2       35.59       33.30      5.12 o 
  -3  -9   2      452.67      434.09     19.21 o 
  -2  -9   2       90.53      110.21     15.83 o 
  -1  -9   2        3.38       15.20      3.97 o 
   0  -9   2       17.69       10.69      3.48 o 
   1  -9   2        9.52       11.39      5.73 o 
   2  -9   2       98.31       99.86      6.90 o 
   3  -9   2        3.90        8.14      2.37 o 
  -6  -8   2       43.84       52.71      4.58 o 
  -5  -8   2       31.46       20.58      3.76 o 
  -4  -8   2      165.66      160.45      6.88 o 
  -3  -8   2       15.17        9.44      2.70 o 
  -2  -8   2       77.68       64.80      9.26 o 
  -1  -8   2      139.79      137.61      8.07 o 
   0  -8   2       97.87       80.95      7.06 o 
   1  -8   2       84.64       92.25     10.89 o 
   2  -8   2      286.91      273.53     23.29 o 
   3  -8   2       17.71       21.38      3.99 o 
   4  -8   2        0.11        3.36      3.47 o 
  -6  -7   2       28.41       36.19      4.21 o 
  -5  -7   2       63.90       63.97      4.75 o 
  -4  -7   2      154.59      140.31      9.73 o 
  -3  -7   2       12.80       16.74      2.76 o 
  -2  -7   2      462.40      448.51     15.07 o 
  -1  -7   2        4.21        6.56      2.18 o 
   0  -7   2       64.43       71.88     11.75 o 
   1  -7   2       64.85       77.01      8.58 o 
   2  -7   2       91.83       99.01      7.99 o 
   3  -7   2       66.35       83.41      6.27 o 
   4  -7   2        9.56       12.15      3.10 o 
  -6  -6   2      135.28      137.82      9.69 o 
  -5  -6   2       96.14       84.45      3.99 o 
  -4  -6   2      174.79      148.16     10.71 o 
  -3  -6   2      236.62      259.63      9.88 o 
  -2  -6   2      285.42      281.21      8.16 o 
  -1  -6   2      520.65      484.20     12.98 o 
   0  -6   2      154.31      158.27     10.07 o 
   1  -6   2        5.81        7.18      3.47 o 
   2  -6   2      213.36      240.44     13.98 o 
   3  -6   2      358.02      346.48     12.09 o 
   4  -6   2       12.23       13.55      2.91 o 
   5  -6   2       24.28       18.17      5.01 o 
  -6  -5   2       14.23       11.35      3.14 o 
  -5  -5   2       73.82       77.72      9.88 o 
  -4  -5   2        2.48        3.35      3.07 o 
  -3  -5   2      150.59      140.97      8.10 o 
  -2  -5   2       47.09       66.00      4.36 o 
  -1  -5   2     2882.55     2882.88     69.95 o 
   0  -5   2       93.87       83.35      4.80 o 
   1  -5   2     1167.14     1193.87     18.32 o 
   2  -5   2        7.32        6.67      2.41 o 
   3  -5   2       37.53       37.08      3.93 o 
   4  -5   2        9.27       13.56      2.38 o 
   5  -5   2       47.40       63.43      8.34 o 
  -6  -4   2       88.55       87.14      5.34 o 
  -5  -4   2        9.81        6.44      1.25 o 
  -4  -4   2       11.94       11.67      2.78 o 
  -3  -4   2     1195.58     1244.11     20.34 o 
  -2  -4   2      609.23      635.07     16.32 o 
  -1  -4   2      938.44      803.84      6.32 o 
   0  -4   2       19.45       19.15      1.59 o 
   1  -4   2     1011.70     1071.85     14.51 o 
   2  -4   2       63.29       72.96      4.30 o 
   3  -4   2      404.59      395.17     10.57 o 
   4  -4   2       58.08       53.07      5.96 o 
   5  -4   2        0.29        3.97      3.29 o 
   6  -4   2        4.68        8.07      3.24 o 
  -6  -3   2        3.40        3.97      2.40 o 
  -5  -3   2       75.30       63.25      5.52 o 
  -4  -3   2       22.99       21.74      2.51 o 
  -3  -3   2      435.51      410.92      5.94 o 
  -2  -3   2        2.60        4.36      0.81 o 
  -1  -3   2     4467.25     4444.39     34.46 o 
   0  -3   2        4.02        1.93      0.91 o 
   1  -3   2     2086.41     2009.45     23.26 o 
   2  -3   2       15.37       13.00      1.09 o 
   3  -3   2        9.09       14.37      1.98 o 
   4  -3   2       37.68       42.99      4.07 o 
   5  -3   2       16.85       10.37      4.19 o 
   6  -3   2       82.62       80.37      5.21 o 
  -6  -2   2        0.86        3.86      2.15 o 
  -5  -2   2       14.81       21.33      2.06 o 
  -4  -2   2        0.01        2.49      0.62 o 
  -3  -2   2       21.60       20.67      1.59 o 
  -2  -2   2       86.35       71.81      2.08 o 
  -1  -2   2     1625.93     1613.20     19.26 o 
   0  -2   2    10174.88    10656.91    107.22 o 
   1  -2   2     1853.52     1765.26     19.42 o 
   2  -2   2      251.54      261.92      8.60 o 
   3  -2   2        9.15        7.49      1.27 o 
   4  -2   2        1.43        4.19      1.85 o 
   5  -2   2       59.01       60.06      4.60 o 
   6  -2   2      222.39      221.01     20.44 o 
  -6  -1   2       40.27       34.64      5.12 o 
  -5  -1   2      279.23      262.37     19.36 o 
  -4  -1   2      367.10      410.10      5.30 o 
  -3  -1   2       43.63       46.12      2.19 o 
  -2  -1   2       49.36       39.76      1.58 o 
  -1  -1   2     2428.94     2320.24     32.54 o 
   0  -1   2      130.86      107.58      4.00 o 
   1  -1   2       38.95       40.90      3.17 o 
   2  -1   2      384.64      348.75     10.91 o 
   3  -1   2        3.35        3.16      0.56 o 
   4  -1   2       59.75       51.29      3.96 o 
   5  -1   2        7.25       15.63      3.27 o 
   6  -1   2       19.95       15.63      4.24 o 
  -6   0   2        1.13        1.58      1.13 o 
  -5   0   2      101.17       95.57      7.20 o 
  -4   0   2      121.19      118.53      3.54 o 
  -3   0   2      360.35      387.16      7.59 o 
  -2   0   2     1518.71     1367.29     14.74 o 
  -1   0   2     5834.19     6323.91     34.35 o 
   1   0   2        4.14        4.15      2.38 o 
   2   0   2      568.41      539.35      5.73 o 
   3   0   2       19.52       21.61      0.90 o 
   4   0   2       19.07       24.17      3.22 o 
   5   0   2       34.07       30.41      4.76 o 
   6   0   2       13.43       21.10      4.42 o 
   7   0   2       52.16       55.64      9.94 o 
  -6   1   2        1.22        6.15      2.15 o 
  -5   1   2       66.63       72.63      3.63 o 
  -4   1   2       22.87       21.42      1.33 o 
  -3   1   2       47.05       46.05      1.69 o 
  -2   1   2     1494.95     1485.70      8.39 o 
   1   1   2    11077.98    11652.03     61.65 o 
   2   1   2       91.04       99.03      2.25 o 
   3   1   2      169.82      152.87      5.10 o 
   4   1   2      197.49      194.72      3.14 o 
   5   1   2      174.52      177.55     12.25 o 
   6   1   2        3.54       10.66      3.56 o 
   7   1   2        0.34        4.33      0.95 o 
  -6   2   2        0.13        1.33      1.43 o 
  -5   2   2        0.86        1.82      0.82 o 
  -4   2   2        2.99        3.28      1.14 o 
  -3   2   2       48.76       38.95      2.68 o 
  -2   2   2       81.46       86.13      2.89 o 
  -1   2   2     3144.93     3284.31     31.76 o 
   0   2   2      703.03      641.31      5.75 o 
   1   2   2    12018.69    12682.40    102.21 o 
   2   2   2        5.54        3.07      0.82 o 
   3   2   2      223.71      236.45      9.56 o 
   4   2   2       16.25       18.45      1.82 o 
   5   2   2        4.61        7.61      1.37 o 
   6   2   2        1.30        3.34      1.92 o 
   7   2   2        4.21        5.86      1.99 o 
  -5   3   2       66.02       62.37      4.54 o 
  -4   3   2       15.39        7.46      2.36 o 
  -3   3   2       65.14       65.01      2.34 o 
  -2   3   2       36.91       33.13      2.01 o 
  -1   3   2      415.21      403.05      9.13 o 
   0   3   2      189.95      186.06      4.10 o 
   1   3   2     2912.20     2662.21     25.43 o 
   2   3   2     1009.97     1050.01     14.46 o 
   3   3   2      111.25      120.92      7.22 o 
   4   3   2      250.80      276.98      4.39 o 
   5   3   2        1.91        0.91      0.78 o 
   6   3   2       81.57       73.21      3.93 o 
   7   3   2       31.80       31.09      6.51 o 
  -6   4   2        1.58        8.03      2.79 o 
  -5   4   2       78.67       69.42      3.21 o 
  -4   4   2      103.25       96.51      5.26 o 
  -3   4   2       54.15       46.33      6.73 o 
  -2   4   2       14.23        9.34      1.36 o 
  -1   4   2      445.77      433.80      8.79 o 
   0   4   2       14.99       27.51      2.74 o 
   1   4   2      948.90      971.78     13.99 o 
   2   4   2      593.88      578.47      9.41 o 
   3   4   2      233.13      233.84      6.35 o 
   4   4   2        3.96        4.82      1.25 o 
   5   4   2        0.59        4.91      1.93 o 
   6   4   2       15.46       15.63      3.54 o 
   7   4   2        0.67        9.53      2.58 o 
  -5   5   2       89.71       96.94      7.09 o 
  -4   5   2      423.81      442.11     18.88 o 
  -3   5   2       50.09       57.46      3.88 o 
  -2   5   2        2.20        3.53      1.47 o 
  -1   5   2      256.56      277.15      9.15 o 
   0   5   2      756.10      824.50     11.15 o 
   1   5   2      323.68      350.48     13.21 o 
   2   5   2       36.33       31.12      1.71 o 
   3   5   2       26.88       24.69      2.47 o 
   4   5   2      427.33      412.56     14.53 o 
   5   5   2        0.26        4.39      1.69 o 
   6   5   2        7.49        5.71      2.45 o 
   7   5   2        1.31        5.05      2.48 o 
  -5   6   2        0.00        0.74      2.14 o 
  -4   6   2       41.89       45.23     10.93 o 
  -3   6   2       21.91       21.29      2.65 o 
  -2   6   2       48.40       45.01      3.28 o 
  -1   6   2      178.55      192.93     19.63 o 
   0   6   2      116.52       90.80      8.90 o 
   1   6   2       60.15       63.40      4.25 o 
   2   6   2      138.97      140.33     11.13 o 
   3   6   2       10.38       15.73      3.03 o 
   4   6   2      693.31      691.54     32.73 o 
   5   6   2        2.39        5.27      2.44 o 
   6   6   2       44.71       31.55      3.30 o 
  -5   7   2       20.46       27.05      4.62 o 
  -4   7   2        1.89        6.36      2.44 o 
  -3   7   2       36.84       38.30      4.95 o 
  -2   7   2      103.84      102.65      7.66 o 
  -1   7   2        1.48        4.46      2.26 o 
   0   7   2      272.82      304.87     18.22 o 
   1   7   2        5.84       16.98      3.24 o 
   2   7   2      119.30      119.00     10.09 o 
   3   7   2       25.18       22.17      5.22 o 
   4   7   2      543.44      546.38     22.79 o 
   5   7   2      288.73      320.29     20.67 o 
   6   7   2        0.14        3.98      1.91 o 
  -4   8   2       14.85       11.36      2.64 o 
  -3   8   2       24.23       23.63      3.97 o 
  -2   8   2       26.71       25.16      4.70 o 
  -1   8   2        4.59        7.81      2.47 o 
   0   8   2        1.68        8.40      5.55 o 
   1   8   2       19.41       17.57      3.01 o 
   2   8   2       10.70       19.04      6.76 o 
   3   8   2      199.54      227.61     11.35 o 
   4   8   2      137.19      137.52     11.03 o 
   5   8   2       27.75       35.19      4.96 o 
   6   8   2        5.26        5.85      1.74 o 
  -3   9   2        2.46        7.27      4.28 o 
  -2   9   2        3.58        5.48      2.03 o 
  -1   9   2        2.95        6.61      3.61 o 
   0   9   2       21.02       25.13      6.52 o 
   1   9   2        4.18        6.50      2.42 o 
   2   9   2        6.87        6.83      2.74 o 
   3   9   2      165.04      152.46      6.71 o 
   4   9   2       66.44       67.35      7.30 o 
   5   9   2       10.07       15.26      3.72 o 
   6   9   2        1.09        6.76      1.85 o 
  -3  10   2       11.54       10.46      4.06 o 
  -2  10   2        0.18        1.93      2.95 o 
  -1  10   2       25.45       21.78      4.56 o 
   0  10   2      232.44      243.75     16.31 o 
   1  10   2       10.64       20.06     11.34 o 
   2  10   2        2.54        5.41      2.20 o 
   3  10   2       21.28       20.69      6.45 o 
   4  10   2       79.33       84.42      9.57 o 
   5  10   2        2.94        2.42      1.47 o 
  -2  11   2       18.88       23.64      4.25 o 
  -1  11   2       13.49        8.51      3.55 o 
   0  11   2       68.09       85.84      9.62 o 
   1  11   2       30.79       46.70      5.52 o 
   2  11   2      116.91      105.26      9.80 o 
   3  11   2        0.23        3.52      2.51 o 
   4  11   2       16.59       28.61     10.84 o 
   5  11   2        4.17        6.17      1.94 o 
  -1  12   2       10.81       12.05      2.44 o 
   0  12   2        7.41        6.33      3.18 o 
   1  12   2       34.05       44.85      6.36 o 
   2  12   2       14.66       20.25      4.12 o 
   3  12   2       28.60       28.29      5.56 o 
   4  12   2       32.89       25.58      4.69 o 
  -3 -12   3       51.06       66.40      6.19 o 
  -2 -12   3        0.33        3.27      2.02 o 
  -1 -12   3        2.36       12.02      3.25 o 
   0 -12   3       24.91       26.06      4.09 o 
  -4 -11   3        3.05        5.05      4.28 o 
  -3 -11   3      298.52      290.51     14.56 o 
  -2 -11   3        7.14       11.73      3.26 o 
  -1 -11   3        1.91       12.87      4.67 o 
   0 -11   3       44.25       49.61      6.57 o 
   1 -11   3        0.16        9.94      3.07 o 
  -5 -10   3        4.96        5.22      4.58 o 
  -4 -10   3       10.84       17.76      3.01 o 
  -3 -10   3        6.91        6.81      2.70 o 
  -2 -10   3       72.71       64.09      9.00 o 
  -1 -10   3        5.92        7.55      6.19 o 
   0 -10   3       34.71       47.48      5.39 o 
   1 -10   3       20.53       22.62      3.16 o 
   2 -10   3      100.72      118.60     18.86 o 
  -5  -9   3       18.57       21.35      9.27 o 
  -4  -9   3        0.80        6.54      3.57 o 
  -3  -9   3        0.21        3.71      4.35 o 
  -2  -9   3      109.93       98.72      6.88 o 
  -1  -9   3      185.75      179.10      9.69 o 
   0  -9   3      324.70      310.37     15.90 o 
   1  -9   3        0.02        7.16      5.80 o 
   2  -9   3      112.53      103.35     22.53 o 
   3  -9   3      403.72      435.73     13.42 o 
  -6  -8   3       38.62       35.99      5.17 o 
  -5  -8   3       56.49       50.87      8.10 o 
  -4  -8   3      176.50      178.50      8.08 o 
  -3  -8   3      187.37      171.20      9.98 o 
  -2  -8   3        6.55       13.36      3.44 o 
  -1  -8   3        0.01        8.79      2.78 o 
   0  -8   3      184.66      176.23      9.50 o 
   1  -8   3        0.36        1.68      2.65 o 
   2  -8   3       47.59       53.37      6.61 o 
   3  -8   3       22.24       18.94      3.91 o 
   4  -8   3       37.36       40.82      4.45 o 
  -6  -7   3       21.05       19.42      3.36 o 
  -5  -7   3       64.68       73.15     12.31 o 
  -4  -7   3        0.22        8.16      2.52 o 
  -3  -7   3      321.91      311.09     18.08 o 
  -2  -7   3       75.67       82.59      5.73 o 
  -1  -7   3        0.00        4.01      4.90 o 
   0  -7   3        5.77        9.09      1.79 o 
   1  -7   3        9.53        8.72      2.75 o 
   2  -7   3      390.41      413.27     18.58 o 
   3  -7   3      457.68      451.92     11.55 o 
   4  -7   3       31.64       30.44      3.92 o 
  -6  -6   3       25.93       21.31      3.72 o 
  -5  -6   3        0.34        5.15      4.13 o 
  -4  -6   3       92.78       90.16     12.52 o 
  -3  -6   3       67.59       63.38      4.38 o 
  -2  -6   3       22.93       21.62      2.92 o 
  -1  -6   3       32.26       29.24      3.82 o 
   0  -6   3       36.89       36.46      5.02 o 
   1  -6   3       38.29       50.08      6.43 o 
   2  -6   3       49.65       53.07      5.98 o 
   3  -6   3        0.43        3.81      1.79 o 
   4  -6   3      112.16      118.51      5.67 o 
   5  -6   3        7.26        6.51      3.55 o 
  -6  -5   3      152.96      154.14     10.23 o 
  -5  -5   3       23.56       22.17      3.58 o 
  -4  -5   3       10.26        7.69      2.04 o 
  -3  -5   3       59.93       87.41      9.31 o 
  -2  -5   3      120.83      134.05      6.62 o 
  -1  -5   3      469.57      469.90     19.54 o 
   0  -5   3      185.84      202.07     14.28 o 
   1  -5   3      567.12      578.22     13.90 o 
   2  -5   3      625.24      592.42     20.27 o 
   3  -5   3       31.07       27.68      3.74 o 
   4  -5   3       24.71       29.05      2.96 o 
   5  -5   3        4.37        9.29      5.11 o 
  -6  -4   3       11.77        8.00      3.31 o 
  -5  -4   3       14.52       15.95      2.10 o 
  -4  -4   3        6.62        9.74      2.38 o 
  -3  -4   3      393.26      419.95     17.53 o 
  -2  -4   3      599.88      560.96     10.86 o 
  -1  -4   3      760.47      725.57     14.11 o 
   0  -4   3       10.47        7.96      1.61 o 
   1  -4   3     2570.26     2661.21     24.46 o 
   2  -4   3      329.21      377.05      8.98 o 
   3  -4   3      134.23      123.68      6.70 o 
   4  -4   3      153.27      147.57      5.87 o 
   5  -4   3      124.12      151.70     19.19 o 
   6  -4   3       98.63      107.42      9.13 o 
  -6  -3   3        0.03        2.77      2.00 o 
  -5  -3   3       54.80       60.43      4.32 o 
  -4  -3   3      188.42      170.31      5.62 o 
  -3  -3   3      318.54      382.67     15.65 o 
  -2  -3   3        9.04       11.66      1.05 o 
  -1  -3   3      379.12      340.41     12.76 o 
   0  -3   3      141.70      133.43      4.04 o 
   1  -3   3      451.15      407.36      9.28 o 
   2  -3   3       26.53       27.60      2.61 o 
   3  -3   3       76.01       71.70      4.86 o 
   4  -3   3       22.81       24.16      3.48 o 
   5  -3   3       33.05       33.82      4.10 o 
   6  -3   3        4.49        6.97      3.52 o 
  -6  -2   3       47.07       45.38      7.01 o 
  -5  -2   3       12.61        9.55      1.57 o 
  -4  -2   3      304.28      335.05     10.15 o 
  -3  -2   3      800.73      755.76     19.11 o 
  -2  -2   3     1765.69     1773.32     20.01 o 
  -1  -2   3       71.91       57.17      2.02 o 
   0  -2   3    15493.62    16099.10    107.41 o 
   1  -2   3     2519.34     2516.78     26.26 o 
   2  -2   3      791.94      861.31      7.92 o 
   3  -2   3       91.27       78.50      5.25 o 
   4  -2   3        4.02        2.01      2.84 o 
   5  -2   3        5.22        6.65      2.79 o 
   6  -2   3      221.89      242.26     18.26 o 
  -6  -1   3      403.36      432.08     42.04 o 
  -5  -1   3       91.22       85.90      6.24 o 
  -4  -1   3       35.45       39.81      2.28 o 
  -3  -1   3       85.09       95.72      2.61 o 
  -2  -1   3       54.93       65.57      1.82 o 
  -1  -1   3     3925.11     4075.48     16.49 o 
   0  -1   3      217.17      271.09      6.06 o 
   1  -1   3     3468.84     3484.31     18.91 o 
   2  -1   3        5.08        4.59      1.00 o 
   3  -1   3      622.87      625.50     12.48 o 
   4  -1   3      165.05      138.46      7.84 o 
   5  -1   3       41.60       33.74      7.89 o 
   6  -1   3       59.67       63.46      6.64 o 
  -6   0   3       83.18       81.35      7.96 o 
  -5   0   3      135.45      142.90     12.50 o 
  -4   0   3      568.51      567.40     14.87 o 
  -3   0   3      742.81      811.67     12.00 o 
  -2   0   3     3001.63     3161.58     18.44 o 
  -1   0   3     4201.68     4341.90     24.76 o 
   1   0   3     9030.40     9885.36     53.17 o 
   2   0   3      248.47      235.80      7.36 o 
   3   0   3     1013.60      993.63     36.60 o 
   4   0   3       23.17       28.83      5.39 o 
   5   0   3        9.89        9.71      3.42 o 
   6   0   3        1.89        6.64      2.96 o 
   7   0   3        0.57        6.22      2.17 o 
  -6   1   3       20.76       15.08      4.44 o 
  -5   1   3       18.15       17.94      1.93 o 
  -4   1   3      422.58      391.24      8.94 o 
  -3   1   3        0.07        0.49      0.76 o 
  -2   1   3      238.63      249.32      6.40 o 
  -1   1   3     3470.32     3494.15     15.17 o 
   0   1   3     6174.88     6326.00     69.08 o 
   1   1   3     2147.24     2093.66     20.82 o 
   2   1   3     3721.99     3720.08     27.73 o 
   3   1   3      147.02      154.85      5.46 o 
   4   1   3        2.53        3.78      0.76 o 
   5   1   3       45.29       41.62      9.74 o 
   6   1   3      111.21       95.05     13.05 o 
   7   1   3        4.14        3.65      2.01 o 
  -6   2   3        6.56       13.80      2.75 o 
  -5   2   3       60.68       64.84      2.74 o 
  -4   2   3      197.49      185.43      4.79 o 
  -3   2   3       49.61       49.57      4.29 o 
  -2   2   3     1211.27     1188.70      8.53 o 
  -1   2   3       73.95       69.95      1.94 o 
   0   2   3      410.10      450.11     17.54 o 
   1   2   3     2090.85     2123.13     24.32 o 
   2   2   3     4502.76     4715.97     41.37 o 
   3   2   3      103.29       99.70      3.71 o 
   4   2   3      160.45      152.74      3.55 o 
   5   2   3        0.25        3.03      0.73 o 
   6   2   3      164.47      158.59      7.28 o 
   7   2   3        3.66        6.24      2.39 o 
  -6   3   3        2.66        0.84      1.42 o 
  -5   3   3       15.72       16.49      2.75 o 
  -4   3   3      345.42      352.05      7.59 o 
  -3   3   3        5.49        7.17      1.44 o 
  -2   3   3       99.96      109.66      3.86 o 
  -1   3   3      202.79      177.68      4.80 o 
   0   3   3       99.86      100.44      2.94 o 
   1   3   3        7.19        8.21      1.21 o 
   2   3   3      117.46      104.51      6.18 o 
   3   3   3       51.12       59.03      2.46 o 
   4   3   3       48.95       52.09      2.39 o 
   5   3   3      286.46      284.33      7.72 o 
   6   3   3      192.11      173.70     15.76 o 
   7   3   3        0.78        4.33      2.12 o 
  -6   4   3        0.03        2.27      1.56 o 
  -5   4   3      616.98      683.72      8.52 o 
  -4   4   3      522.39      497.75     18.06 o 
  -3   4   3        0.25        7.91      1.73 o 
  -2   4   3        5.74        5.60      0.90 o 
  -1   4   3     1410.87     1463.78     21.25 o 
   0   4   3       46.33       39.52      2.02 o 
   1   4   3        9.57        5.59      1.04 o 
   2   4   3      910.28      964.63     12.50 o 
   3   4   3        0.13        2.44      0.85 o 
   4   4   3      419.45      415.15     20.65 o 
   5   4   3      531.59      543.01     14.38 o 
   6   4   3        6.70        9.40      2.81 o 
   7   4   3        7.23       13.51      3.63 o 
  -5   5   3       10.04       12.00      5.55 o 
  -4   5   3        3.36        5.57      2.26 o 
  -3   5   3        4.07        5.50      2.17 o 
  -2   5   3      711.01      706.09     11.24 o 
  -1   5   3      349.15      378.56      8.43 o 
   0   5   3        1.50        5.64      1.49 o 
   1   5   3     1804.78     1746.23     71.47 o 
   2   5   3      594.66      571.39     17.52 o 
   3   5   3       16.96       19.29      2.49 o 
   4   5   3        2.59        4.00      2.55 o 
   5   5   3       31.58       29.08      4.53 o 
   6   5   3        0.33        2.01      1.93 o 
   7   5   3        1.45        3.56      1.92 o 
  -5   6   3        5.41        4.71      1.53 o 
  -4   6   3       37.14       29.06      4.34 o 
  -3   6   3      111.22      111.55     10.69 o 
  -2   6   3      360.47      382.97     14.33 o 
  -1   6   3      891.73      904.74     23.79 o 
   0   6   3      112.81      123.06      9.30 o 
   1   6   3      201.93      208.93      6.32 o 
   2   6   3      148.70      153.27      8.96 o 
   3   6   3        4.27        9.13      2.41 o 
   4   6   3      585.86      589.10     19.72 o 
   5   6   3        8.01        9.91      4.71 o 
   6   6   3        1.72        4.13      2.07 o 
  -5   7   3        3.51        5.91      3.07 o 
  -4   7   3        0.30        2.96      1.51 o 
  -3   7   3      156.03      151.00      6.41 o 
  -2   7   3      340.36      328.62      9.60 o 
  -1   7   3      134.11      149.52      6.96 o 
   0   7   3      331.25      332.10      8.89 o 
   1   7   3      133.43      137.24      8.65 o 
   2   7   3       16.00       17.97      8.17 o 
   3   7   3       38.91       30.25      4.89 o 
   4   7   3      737.34      768.23     46.44 o 
   5   7   3      139.68      123.81     11.55 o 
   6   7   3        0.45        4.59      1.67 o 
  -4   8   3        0.03        4.44      1.75 o 
  -3   8   3      124.97      118.90     10.38 o 
  -2   8   3       34.57       30.11      4.99 o 
  -1   8   3        0.03        7.77      3.75 o 
   0   8   3       15.07       17.12      3.59 o 
   1   8   3        0.38        6.88      2.37 o 
   2   8   3        2.78        7.86      2.65 o 
   3   8   3       40.97       45.40      6.58 o 
   4   8   3       31.86       25.03      3.86 o 
   5   8   3        1.99        3.39      1.63 o 
   6   8   3       31.98       39.12      5.42 o 
  -3   9   3        4.59        9.45      3.08 o 
  -2   9   3        5.04        6.80      2.30 o 
  -1   9   3      131.89      113.71      7.99 o 
   0   9   3      129.54      115.57     10.61 o 
   1   9   3       13.97       13.84      5.28 o 
   2   9   3       60.99       56.02      6.78 o 
   3   9   3       73.50       67.91      4.61 o 
   4   9   3       42.73       53.50      6.67 o 
   5   9   3        2.43        7.78      2.59 o 
   6   9   3        1.42        5.78      1.78 o 
  -3  10   3        6.63        7.44      2.80 o 
  -2  10   3        2.35        6.34      2.40 o 
  -1  10   3        5.23        6.52      2.58 o 
   0  10   3        0.44        6.60      3.58 o 
   1  10   3        9.39       13.19      7.26 o 
   2  10   3        9.51       12.19      5.29 o 
   3  10   3        4.56       14.67      3.85 o 
   4  10   3       20.48       21.88      3.17 o 
   5  10   3       69.27       60.29      4.55 o 
  -2  11   3        1.88        4.96      1.88 o 
  -1  11   3      136.84      159.18     21.59 o 
   0  11   3       43.54       25.74      4.07 o 
   1  11   3       16.02       15.42      3.80 o 
   2  11   3        6.12        2.00      2.76 o 
   3  11   3        2.45        9.56      2.96 o 
   4  11   3      243.28      289.05     14.48 o 
   5  11   3       16.97       14.33      2.90 o 
  -1  12   3      106.79      132.73     27.28 o 
   0  12   3        2.88       11.45      3.61 o 
   1  12   3        1.60        4.52      1.70 o 
   2  12   3        0.32        4.40      2.41 o 
   3  12   3        2.83        4.03      6.00 o 
   4  12   3        4.94        5.98      5.75 o 
  -3 -12   4       35.25       34.24      4.76 o 
  -2 -12   4       10.57        5.10      3.21 o 
  -1 -12   4       18.90       23.53      4.70 o 
   0 -12   4        0.40        1.74      1.25 o 
  -4 -11   4        0.22        4.56      2.20 o 
  -3 -11   4        0.51        9.59      2.96 o 
  -2 -11   4       39.12       26.56      4.62 o 
  -1 -11   4        1.00        3.43      1.57 o 
   0 -11   4       12.44       10.46      2.96 o 
   1 -11   4        2.40        4.35      1.82 o 
  -5 -10   4        1.21        3.72      1.62 o 
  -4 -10   4       14.59       12.39      7.16 o 
  -3 -10   4       15.93       17.63      3.95 o 
  -2 -10   4      185.48      171.79     12.76 o 
  -1 -10   4       44.74       44.60      8.52 o 
   0 -10   4      131.94      132.25      7.82 o 
   1 -10   4        0.26        5.02      1.98 o 
   2 -10   4        7.63        4.48      1.80 o 
  -5  -9   4        0.20        3.24      3.96 o 
  -4  -9   4      133.47      136.04      8.51 o 
  -3  -9   4        3.80       12.83      3.01 o 
  -2  -9   4     1017.92     1051.90     46.74 o 
  -1  -9   4        5.37        7.73      3.10 o 
   0  -9   4       14.83       15.16      3.25 o 
   1  -9   4       37.86       18.16      3.45 o 
   2  -9   4      188.10      180.28     23.73 o 
   3  -9   4       42.49       34.50      7.06 o 
  -6  -8   4       12.49        9.91      3.83 o 
  -5  -8   4       11.54        9.95      4.30 o 
  -4  -8   4        0.01        6.35      6.64 o 
  -3  -8   4       45.59       49.34      6.48 o 
  -2  -8   4      808.35      818.76     23.11 o 
  -1  -8   4      192.53      187.99      9.35 o 
   0  -8   4       22.39       25.93      7.73 o 
   1  -8   4      371.21      336.76     14.75 o 
   2  -8   4       41.09       32.33      3.52 o 
   3  -8   4        0.98       11.84      6.79 o 
   4  -8   4        8.45        4.89      1.44 o 
  -6  -7   4       19.14       12.14      6.61 o 
  -5  -7   4        7.82        4.29      2.02 o 
  -4  -7   4        0.18        4.70      2.10 o 
  -3  -7   4       40.66       46.91      5.39 o 
  -2  -7   4      733.68      702.75     24.04 o 
  -1  -7   4      269.74      287.10     13.27 o 
   0  -7   4       15.70       14.81      2.81 o 
   1  -7   4        6.78        7.20      2.78 o 
   2  -7   4       12.46       16.55      3.32 o 
   3  -7   4        1.54        2.88      1.09 o 
   4  -7   4       15.79       11.42      2.72 o 
  -6  -6   4       62.78       51.54      4.41 o 
  -5  -6   4        3.92        6.44      1.50 o 
  -4  -6   4       16.21       25.57      3.38 o 
  -3  -6   4       58.48       60.02      3.97 o 
  -2  -6   4      117.86      129.05      8.90 o 
  -1  -6   4      460.59      465.16     12.12 o 
   0  -6   4        0.78        7.96      3.61 o 
   1  -6   4       42.86       55.56      6.29 o 
   2  -6   4       10.05       14.89      6.83 o 
   3  -6   4      398.61      387.99     21.20 o 
   4  -6   4        0.07        2.64      1.33 o 
   5  -6   4        5.83       10.10      4.64 o 
  -6  -5   4       12.75        6.79      4.37 o 
  -5  -5   4        9.53        6.58      2.71 o 
  -4  -5   4       75.02       83.94      9.11 o 
  -3  -5   4      285.64      275.92      6.98 o 
  -2  -5   4      329.71      323.23     11.04 o 
  -1  -5   4      427.57      434.27      8.11 o 
   0  -5   4      208.25      204.01      7.80 o 
   1  -5   4       10.57        5.31      2.59 o 
   2  -5   4        3.34        4.91      1.18 o 
   3  -5   4       31.38       26.50      2.64 o 
   4  -5   4        0.45        2.43      1.14 o 
   5  -5   4       11.45       14.04      3.56 o 
  -6  -4   4       76.61      102.76      6.54 o 
  -5  -4   4        0.07        7.39      2.38 o 
  -4  -4   4      115.74      112.69      5.77 o 
  -3  -4   4        1.93        0.70      0.60 o 
  -2  -4   4     3976.82     4357.15     49.11 o 
  -1  -4   4      283.45      288.95      9.46 o 
   0  -4   4        1.99        4.16      1.18 o 
   1  -4   4       81.78      109.23      7.83 o 
   2  -4   4      335.60      344.92      9.50 o 
   3  -4   4       92.98       98.87      5.47 o 
   4  -4   4      245.41      237.23     12.61 o 
   5  -4   4        0.41        6.56      2.34 o 
   6  -4   4       15.44       21.98      5.47 o 
  -6  -3   4       56.53       64.40      6.76 o 
  -5  -3   4        2.24        2.98      0.75 o 
  -4  -3   4       24.50       22.39      1.78 o 
  -3  -3   4       22.45       16.04      1.73 o 
  -2  -3   4      922.17     1000.56      6.85 o 
  -1  -3   4       16.59       20.81      1.38 o 
   0  -3   4        2.82        2.53      1.03 o 
   1  -3   4      713.54      654.93      6.39 o 
   2  -3   4      473.84      449.34      7.49 o 
   3  -3   4      551.43      572.03     18.52 o 
   4  -3   4       32.34       28.66      4.70 o 
   5  -3   4       11.96       12.19      3.79 o 
   6  -3   4       11.56       13.75      4.39 o 
  -6  -2   4        9.85        6.79      2.87 o 
  -5  -2   4        8.27        6.54      1.31 o 
  -4  -2   4      117.00      104.60      8.67 o 
  -3  -2   4       22.45       12.37      1.78 o 
  -2  -2   4        3.04        1.39      1.45 o 
  -1  -2   4      115.91      135.63      3.38 o 
   0  -2   4    11077.50    12040.75     61.16 o 
   1  -2   4      457.39      473.78      8.53 o 
   2  -2   4     2131.81     2272.38     35.79 o 
   3  -2   4       77.77       77.03      3.17 o 
   4  -2   4        1.98       14.13      4.83 o 
   5  -2   4       58.00       49.68      4.42 o 
   6  -2   4      133.85      143.85     25.41 o 
  -6  -1   4        8.89       10.50      5.73 o 
  -5  -1   4       24.07       22.56      2.19 o 
  -4  -1   4       99.21       95.69      3.84 o 
  -3  -1   4        9.72       10.61      1.02 o 
  -2  -1   4       56.59       43.06      1.77 o 
  -1  -1   4     1735.06     1653.30      8.71 o 
   0  -1   4      239.18      227.19      4.74 o 
   1  -1   4      108.92       87.52      4.90 o 
   2  -1   4        0.16        3.32      0.87 o 
   3  -1   4       17.25       16.72      2.46 o 
   4  -1   4       26.63       19.39      3.17 o 
   5  -1   4       15.57       11.65      3.09 o 
   6  -1   4       34.88       32.59      3.79 o 
  -6   0   4        4.35        4.48      1.66 o 
  -5   0   4        4.06        2.69      0.71 o 
  -4   0   4       61.17       61.71      2.80 o 
  -3   0   4       11.19       13.56      0.98 o 
  -2   0   4      442.86      429.69      3.13 o 
  -1   0   4      649.80      636.30      3.97 o 
   0   0   4     1137.77     1091.07     15.05 o 
   1   0   4     7457.10     7836.89     48.55 o 
   2   0   4      557.40      551.50      6.79 o 
   3   0   4       22.33       17.80      2.36 o 
   4   0   4        0.05        3.22      1.97 o 
   5   0   4       25.09       23.25      4.26 o 
   6   0   4        2.38        7.49      3.16 o 
  -6   1   4       39.62       44.48      3.60 o 
  -5   1   4        0.23        3.13      1.46 o 
  -4   1   4       42.14       30.17      1.82 o 
  -3   1   4      978.53     1030.46     13.31 o 
  -2   1   4      394.54      349.59      2.85 o 
  -1   1   4      242.35      236.75      6.82 o 
   0   1   4      230.36      213.61      4.53 o 
   1   1   4     4023.19     4201.04     19.41 o 
   2   1   4      523.49      511.33      8.14 o 
   3   1   4      201.72      187.52     10.43 o 
   4   1   4      151.84      171.98     18.19 o 
   5   1   4       17.72       16.41      5.34 o 
   6   1   4        0.48        1.55      1.33 o 
   7   1   4        1.70        6.56      1.97 o 
  -6   2   4        0.00        4.37      1.63 o 
  -5   2   4      161.71      154.94      8.07 o 
  -4   2   4      145.34      138.52      4.14 o 
  -3   2   4       52.39       54.62      2.93 o 
  -2   2   4       17.83       18.20      1.42 o 
  -1   2   4     5183.21     5539.58     54.17 o 
   0   2   4      698.80      647.85     16.98 o 
   1   2   4        8.77        9.58      1.77 o 
   2   2   4       11.94       15.66      2.46 o 
   3   2   4      318.48      371.31      5.59 o 
   4   2   4      467.94      490.32      5.70 o 
   5   2   4        3.55        3.15      0.62 o 
   6   2   4       12.35       13.82      4.26 o 
   7   2   4        0.07        0.82      1.26 o 
  -5   3   4       55.63       53.12      3.54 o 
  -4   3   4       14.44       11.61      1.55 o 
  -3   3   4        9.89        9.65      1.22 o 
  -2   3   4     2213.23     2355.47     27.87 o 
  -1   3   4     1202.66     1297.29     13.04 o 
   0   3   4        5.93        9.16      1.62 o 
   1   3   4        7.57       12.33      2.09 o 
   2   3   4     1253.27     1334.57     18.97 o 
   3   3   4      951.82     1014.60     14.82 o 
   4   3   4      160.40      174.07      7.82 o 
   5   3   4        8.98        7.80      1.40 o 
   6   3   4      123.66      116.71     14.18 o 
   7   3   4       25.79       28.15      5.91 o 
  -5   4   4       22.73       19.79      2.44 o 
  -4   4   4      149.00      138.58      8.46 o 
  -3   4   4       14.26        9.71      1.44 o 
  -2   4   4        1.57        4.65      1.19 o 
  -1   4   4      224.62      213.20      7.03 o 
   0   4   4     1478.29     1403.75     16.53 o 
   1   4   4      544.97      541.04      8.40 o 
   2   4   4      330.40      288.58      6.75 o 
   3   4   4     1826.17     1835.76     59.23 o 
   4   4   4       43.32       41.83      3.56 o 
   5   4   4       91.63       94.82      8.95 o 
   6   4   4       35.58       38.48      5.80 o 
   7   4   4       21.08       13.31      3.18 o 
  -5   5   4       10.29       14.81      1.93 o 
  -4   5   4      272.66      272.53      8.97 o 
  -3   5   4       68.00       59.86      9.26 o 
  -2   5   4       12.85       13.01      2.47 o 
  -1   5   4      342.72      340.48      9.35 o 
   0   5   4      166.57      173.76      6.05 o 
   1   5   4      106.49       85.23      3.69 o 
   2   5   4       62.36       56.71      9.00 o 
   3   5   4        0.50        3.01      0.98 o 
   4   5   4      311.11      306.17     13.19 o 
   5   5   4       86.26       80.92      5.66 o 
   6   5   4       20.52       18.33      3.22 o 
   7   5   4        0.07        8.70      3.07 o 
  -5   6   4       40.73       29.08      5.11 o 
  -4   6   4        4.12        4.76      1.73 o 
  -3   6   4      125.82      114.46     10.65 o 
  -2   6   4      115.26      143.27     15.68 o 
  -1   6   4       29.04       28.82      3.00 o 
   0   6   4      477.56      510.44     15.27 o 
   1   6   4      535.16      514.99     18.29 o 
   2   6   4       99.45       90.88      6.78 o 
   3   6   4      137.23      110.41      7.71 o 
   4   6   4       13.57        6.04      3.63 o 
   5   6   4        8.33        7.18      2.61 o 
   6   6   4       15.42       11.58      3.32 o 
  -5   7   4       10.86       20.52      4.93 o 
  -4   7   4        0.82        7.36      1.75 o 
  -3   7   4       90.11       94.01      3.99 o 
  -2   7   4        8.94       13.16      3.29 o 
  -1   7   4       39.12       48.95      5.97 o 
   0   7   4      109.37       94.47      7.97 o 
   1   7   4      180.50      182.56      7.60 o 
   2   7   4        7.74        5.72      2.28 o 
   3   7   4      205.66      181.38     10.25 o 
   4   7   4      253.62      249.91      9.63 o 
   5   7   4       98.33      104.08      7.46 o 
   6   7   4       10.54       10.89      2.52 o 
  -4   8   4       10.79        6.90      3.06 o 
  -3   8   4        7.98        9.38      2.78 o 
  -2   8   4        0.04        2.68      1.78 o 
  -1   8   4       98.90      114.19      9.60 o 
   0   8   4        9.10       12.00      4.88 o 
   1   8   4       11.78       14.73      3.79 o 
   2   8   4       92.55      109.06      7.96 o 
   3   8   4      279.10      276.80     13.21 o 
   4   8   4      172.04      170.59      6.64 o 
   5   8   4       44.33       46.27      5.83 o 
   6   8   4       65.15       62.56      3.77 o 
  -3   9   4        6.06        5.23      3.27 o 
  -2   9   4        1.43        2.23      2.21 o 
  -1   9   4      161.49      181.38     10.87 o 
   0   9   4       60.44       55.12      7.20 o 
   1   9   4      197.11      155.97     11.92 o 
   2   9   4        0.55        3.15      1.82 o 
   3   9   4      169.84      176.00     14.44 o 
   4   9   4        3.24        2.32      4.16 o 
   5   9   4        1.41        8.61      2.63 o 
   6   9   4        2.83        6.74      2.66 o 
  -3  10   4        0.00        2.66      1.81 o 
  -2  10   4       18.52       23.11      5.11 o 
  -1  10   4       18.54       15.45      4.32 o 
   0  10   4        3.62        7.68      2.76 o 
   1  10   4       11.36        9.63      2.50 o 
   2  10   4        0.40        3.50      2.06 o 
   3  10   4      335.92      321.82     17.73 o 
   4  10   4        0.40        8.33      4.34 o 
   5  10   4        0.88        5.47      4.05 o 
  -2  11   4        1.25        4.55      2.05 o 
  -1  11   4       12.68       11.10      3.77 o 
   0  11   4        5.42        6.22      2.19 o 
   1  11   4        0.70        4.57      2.93 o 
   2  11   4        1.17        8.48      2.83 o 
   3  11   4        9.15       26.69     12.95 o 
   4  11   4       27.80       20.21      4.13 o 
   5  11   4       24.41       19.04      4.11 o 
  -1  12   4       74.30       97.30     18.09 o 
   0  12   4        5.99       14.41      4.20 o 
   1  12   4      121.26       99.91     11.42 o 
   2  12   4        2.68        5.66      5.89 o 
   3  12   4        2.08        4.64      2.27 o 
   4  12   4        7.78       12.78      3.67 o 
  -2 -12   5       19.67       14.07      8.92 o 
  -1 -12   5       42.48       47.15     15.49 o 
  -4 -11   5       11.56        3.88      2.55 o 
  -3 -11   5       46.94       39.77      4.61 o 
  -2 -11   5       33.65       28.13      6.30 o 
  -1 -11   5        8.89        9.02      4.88 o 
   0 -11   5        3.77       10.69      3.48 o 
   1 -11   5       21.00       27.02      7.77 o 
  -5 -10   5        0.04        3.74      2.59 o 
  -4 -10   5       74.00       72.34      5.33 o 
  -3 -10   5       26.10       32.48     11.06 o 
  -2 -10   5      181.68      180.29     23.06 o 
  -1 -10   5        1.42        3.18      2.71 o 
   0 -10   5        7.81        7.70      3.00 o 
   1 -10   5        0.06        3.18      4.73 o 
   2 -10   5        0.01        7.52      2.83 o 
  -5  -9   5       24.94       15.83      3.40 o 
  -4  -9   5       15.56       11.25      2.86 o 
  -3  -9   5       13.67       12.14      2.76 o 
  -2  -9   5      679.48      690.19     77.63 o 
  -1  -9   5        7.80        9.31      3.38 o 
   0  -9   5       21.27       19.72      3.25 o 
   1  -9   5       14.98       10.90      3.85 o 
   2  -9   5      167.06      181.08     16.01 o 
   3  -9   5      287.12      296.58     13.80 o 
  -6  -8   5        0.12       15.20      5.11 o 
  -5  -8   5       13.45       11.40      2.85 o 
  -4  -8   5        0.14        5.22      2.11 o 
  -3  -8   5       47.07       49.40     10.65 o 
  -2  -8   5       36.05       35.18      4.59 o 
  -1  -8   5       46.91       39.93      4.95 o 
   0  -8   5       73.26       75.43      8.75 o 
   1  -8   5        3.72        4.99      5.07 o 
   2  -8   5      155.05      147.17     10.83 o 
   3  -8   5       38.21       36.55      4.95 o 
   4  -8   5        0.28        6.33      2.88 o 
  -6  -7   5        2.30       14.45      4.60 o 
  -5  -7   5        1.70        3.15      1.32 o 
  -4  -7   5       14.60       13.15      2.64 o 
  -3  -7   5       28.81       31.32      7.17 o 
  -2  -7   5       99.57       94.98      6.28 o 
  -1  -7   5      139.10      123.57      7.28 o 
   0  -7   5       46.42       45.04      3.63 o 
   1  -7   5      140.60      131.74     10.03 o 
   2  -7   5       65.96       69.90      9.49 o 
   3  -7   5      249.84      248.64     13.05 o 
   4  -7   5        0.10        2.01      1.49 o 
  -6  -6   5       26.14       31.31      6.95 o 
  -5  -6   5        1.14        6.56      2.55 o 
  -4  -6   5      117.56      108.59      8.26 o 
  -3  -6   5       69.48       64.88      4.37 o 
  -2  -6   5      223.24      264.34     12.61 o 
  -1  -6   5      226.68      209.63      7.17 o 
   0  -6   5        9.22        9.33      3.99 o 
   1  -6   5      168.06      163.94     23.49 o 
   2  -6   5       76.28       87.16      7.79 o 
   3  -6   5       73.62       71.18      4.81 o 
   4  -6   5       80.60       81.57     18.46 o 
   5  -6   5        3.73       14.28      4.55 o 
  -6  -5   5        3.85        4.91      2.76 o 
  -5  -5   5       54.69       66.56     10.62 o 
  -4  -5   5        0.24        7.52      5.20 o 
  -3  -5   5      208.13      204.62      6.00 o 
  -2  -5   5      264.87      261.85      6.15 o 
  -1  -5   5      711.96      620.50     11.79 o 
   0  -5   5      217.98      235.97     12.40 o 
   1  -5   5      104.27      100.64      8.00 o 
   2  -5   5      202.91      211.14      6.77 o 
   3  -5   5      133.34      105.93      6.37 o 
   4  -5   5        2.14        4.82      4.39 o 
   5  -5   5        0.17        7.33      5.55 o 
  -6  -4   5      252.25      310.42     56.72 o 
  -5  -4   5      181.81      189.25      6.72 o 
  -4  -4   5       25.22       31.36      4.52 o 
  -3  -4   5        2.87        4.55      1.36 o 
  -2  -4   5      646.89      663.29     14.94 o 
  -1  -4   5       96.26       78.15      4.45 o 
   0  -4   5      261.83      258.73      9.80 o 
   1  -4   5     1759.37     1841.64     33.45 o 
   2  -4   5        1.84        6.32      2.67 o 
   3  -4   5       47.62       43.95      2.48 o 
   4  -4   5       41.13       36.17      3.93 o 
   5  -4   5       70.96       82.84      8.86 o 
   6  -4   5        0.21       -0.51      2.55 o 
  -6  -3   5       10.17       13.13      4.28 o 
  -5  -3   5       29.24       25.63      2.61 o 
  -4  -3   5       66.27       67.19      3.56 o 
  -3  -3   5      151.84      156.84      6.06 o 
  -2  -3   5       13.94       15.34      1.18 o 
  -1  -3   5      256.96      229.00      7.31 o 
   0  -3   5      586.54      619.40      6.07 o 
   1  -3   5      257.54      257.87      7.06 o 
   2  -3   5        3.97        4.58      1.97 o 
   3  -3   5       48.45       58.73      9.87 o 
   4  -3   5      173.44      155.20     10.80 o 
   5  -3   5       14.59       18.95      5.14 o 
   6  -3   5        0.01        5.47      3.02 o 
  -6  -2   5       31.96       40.05      5.80 o 
  -5  -2   5      300.71      295.10     11.21 o 
  -4  -2   5       31.87       30.98      1.63 o 
  -3  -2   5       77.16       74.14      2.31 o 
  -2  -2   5     2773.55     2732.97     26.31 o 
  -1  -2   5     1347.94     1272.34      7.29 o 
   0  -2   5      237.84      244.96      5.85 o 
   1  -2   5        3.37        5.29      0.90 o 
   2  -2   5       50.03       53.82      2.75 o 
   3  -2   5       58.30       52.72      4.39 o 
   4  -2   5        0.95        3.07      3.36 o 
   5  -2   5        0.00       10.78      5.55 o 
  -6  -1   5        0.17        3.54      2.45 o 
  -5  -1   5       11.91       10.12      1.63 o 
  -4  -1   5      211.80      221.50      5.18 o 
  -3  -1   5       29.37       32.72      1.57 o 
  -2  -1   5     2195.04     2355.96     94.86 o 
  -1  -1   5     1152.60     1085.69      7.75 o 
   0  -1   5     1394.14     1290.77     15.40 o 
   1  -1   5     1428.28     1409.76     19.93 o 
   2  -1   5      861.99      815.30     11.43 o 
   3  -1   5      211.45      218.22     15.02 o 
   4  -1   5       21.17       24.85      3.74 o 
   5  -1   5       19.62       15.63      4.24 o 
   6  -1   5        0.09        5.07      3.49 o 
  -6   0   5       57.04       55.68      5.39 o 
  -5   0   5       44.85       32.75      3.30 o 
  -4   0   5       18.60       20.57      1.52 o 
  -3   0   5      209.80      200.17      9.14 o 
  -2   0   5      531.66      543.20     10.80 o 
  -1   0   5      823.42      849.98     21.79 o 
   0   0   5       38.59       42.44      2.55 o 
   1   0   5     2232.08     2143.07     31.55 o 
   2   0   5      312.99      242.69      9.19 o 
   3   0   5        5.13        5.93      2.17 o 
   4   0   5       79.04       94.82     14.34 o 
   5   0   5       25.14       31.32      5.57 o 
   6   0   5        7.23        5.29      2.21 o 
  -6   1   5        2.35        3.04      1.53 o 
  -5   1   5       20.20       17.43      1.94 o 
  -4   1   5        3.00        4.11      0.80 o 
  -3   1   5      495.16      473.35      8.37 o 
  -2   1   5     5826.44     6451.40     56.36 o 
  -1   1   5     3415.86     3418.54     14.10 o 
   0   1   5      443.19      455.91      6.03 o 
   1   1   5      645.62      663.50      7.03 o 
   2   1   5     1106.85     1060.70     11.38 o 
   3   1   5       79.16       69.80      3.37 o 
   4   1   5       60.42       58.82      4.70 o 
   5   1   5       49.50       57.42     12.58 o 
   6   1   5        5.91        5.01      3.20 o 
   7   1   5        1.14        6.95      2.46 o 
  -5   2   5       38.06       40.59      2.89 o 
  -4   2   5        2.95        4.38      1.38 o 
  -3   2   5      653.21      641.42     11.38 o 
  -2   2   5      306.32      283.64      3.06 o 
  -1   2   5      475.90      447.42      9.61 o 
   0   2   5      129.91      119.17      3.17 o 
   1   2   5     2606.74     2543.97     23.23 o 
   2   2   5      724.71      705.35      5.46 o 
   3   2   5      585.96      584.56     14.75 o 
   4   2   5       13.52       14.36      1.07 o 
   5   2   5        2.70        7.71      3.02 o 
   6   2   5       11.86        9.99      3.54 o 
   7   2   5        0.10        2.96      1.26 o 
  -5   3   5       68.10       69.12      3.62 o 
  -4   3   5      106.01       98.58      8.12 o 
  -3   3   5       34.07       45.00      2.34 o 
  -2   3   5      195.65      204.34      3.55 o 
  -1   3   5     1779.24     1861.49     21.59 o 
   0   3   5       34.77       33.60      2.24 o 
   1   3   5      447.58      451.15      4.73 o 
   2   3   5      277.65      306.48      6.81 o 
   3   3   5      672.28      702.57     14.40 o 
   4   3   5       81.83       83.36      8.76 o 
   5   3   5      121.21      119.28      5.35 o 
   6   3   5       46.11       47.05     11.29 o 
   7   3   5       32.28       37.73      6.99 o 
  -5   4   5        6.24       10.23      7.88 o 
  -4   4   5        0.00        8.56      3.81 o 
  -3   4   5      213.25      201.89      5.96 o 
  -2   4   5      658.07      665.79     13.53 o 
  -1   4   5      179.12      160.74      6.06 o 
   0   4   5      316.41      301.68      5.74 o 
   1   4   5      484.29      520.20      8.62 o 
   2   4   5      189.41      176.81      6.67 o 
   3   4   5      589.72      581.11     11.53 o 
   4   4   5       81.38       72.31      3.78 o 
   5   4   5      145.34      144.81      6.36 o 
   6   4   5        6.90        5.30      4.11 o 
   7   4   5        0.19        2.41      1.92 o 
  -5   5   5        0.05        2.96      2.10 o 
  -4   5   5      106.32       94.25      7.17 o 
  -3   5   5      964.73      906.27     22.97 o 
  -2   5   5      345.11      336.81      9.66 o 
  -1   5   5        2.44        7.87      1.23 o 
   0   5   5       22.35       18.14      1.84 o 
   1   5   5        6.61        6.52      2.39 o 
   2   5   5       20.57       21.69      4.37 o 
   3   5   5       81.22       73.11      5.29 o 
   4   5   5      643.15      653.49     18.16 o 
   5   5   5        5.70        5.72      1.63 o 
   6   5   5        3.84        5.97      1.53 o 
   7   5   5        7.40        5.46      2.21 o 
  -5   6   5        3.18        8.29      2.18 o 
  -4   6   5       26.93       20.91      2.22 o 
  -3   6   5        2.06        2.59      2.14 o 
  -2   6   5      177.59      195.81     13.71 o 
  -1   6   5      400.30      407.02      7.77 o 
   0   6   5        0.00        4.38      3.33 o 
   1   6   5     1002.96     1077.95     40.59 o 
   2   6   5       61.20       61.18      5.49 o 
   3   6   5       57.20       56.09      4.44 o 
   4   6   5       30.34       35.06      4.67 o 
   5   6   5       68.35       69.22      7.13 o 
   6   6   5        1.22        3.55      1.77 o 
  -4   7   5       66.84       79.35      5.14 o 
  -3   7   5      265.46      247.34     12.41 o 
  -2   7   5       65.17       81.97     14.25 o 
  -1   7   5      168.02      167.08      8.37 o 
   0   7   5       14.22       10.99      1.94 o 
   1   7   5      510.23      535.54     16.89 o 
   2   7   5      643.62      629.39     21.63 o 
   3   7   5      300.57      290.05     13.99 o 
   4   7   5       76.02       70.92      8.81 o 
   5   7   5        0.24        3.71      6.34 o 
   6   7   5        1.20        5.64      1.72 o 
  -4   8   5        8.58       13.10      4.56 o 
  -3   8   5        0.39        4.35      6.35 o 
  -2   8   5      126.54      131.53     13.56 o 
  -1   8   5       70.35       71.46     11.31 o 
   0   8   5        8.03       14.02      5.66 o 
   1   8   5       37.56       35.92      4.28 o 
   2   8   5       69.60       67.65     10.30 o 
   3   8   5      408.13      387.47     14.46 o 
   4   8   5        4.06        6.87      3.63 o 
   5   8   5        0.85        5.86      2.16 o 
   6   8   5       65.67       95.66      8.07 o 
  -3   9   5        2.30        3.89      2.08 o 
  -2   9   5        2.43        8.22      2.67 o 
  -1   9   5        8.47        9.33      3.07 o 
   0   9   5       38.50       30.61      4.09 o 
   1   9   5        2.71       15.07     11.67 o 
   2   9   5        0.58        5.11      2.22 o 
   3   9   5       31.51       30.08      5.09 o 
   4   9   5       10.26       16.52      6.50 o 
   5   9   5       16.95       22.35      8.70 o 
   6   9   5        0.19        4.31      2.12 o 
  -3  10   5       16.97       18.82      3.46 o 
  -2  10   5        0.12        3.56      2.84 o 
  -1  10   5        1.10        9.04      5.48 o 
   0  10   5       41.36       44.85      9.85 o 
   1  10   5      226.68      227.16     13.89 o 
   2  10   5       14.64       15.09      4.31 o 
   3  10   5       99.13       86.28      6.96 o 
   4  10   5        1.82        0.74      2.25 o 
   5  10   5       24.54       32.47      4.91 o 
  -2  11   5       39.48       28.54      4.17 o 
  -1  11   5        3.40        5.29      2.38 o 
   0  11   5       21.57       23.10      5.13 o 
   1  11   5       12.06       16.52      4.21 o 
   2  11   5        1.93        9.94      3.74 o 
   3  11   5        0.78        9.69      2.93 o 
   4  11   5        9.23       16.94      4.35 o 
   5  11   5       10.11       12.94      4.08 o 
  -1  12   5        0.32        9.99      5.85 o 
   0  12   5        2.57        9.46      3.03 o 
   1  12   5       13.19       12.67      5.18 o 
   2  12   5       18.44       26.99      5.44 o 
   3  12   5        1.90       10.95      3.57 o 
   4  12   5       51.02       42.32      5.80 o 
  -2 -12   6       45.04       42.33      9.00 o 
  -1 -12   6        0.68       11.61      3.42 o 
  -4 -11   6       22.32       25.37      3.64 o 
  -3 -11   6        9.48        3.41      2.19 o 
  -2 -11   6       26.12       32.15      5.67 o 
  -1 -11   6        5.32       13.24      3.16 o 
   0 -11   6       14.86       10.59      3.82 o 
   1 -11   6        4.08        4.66      2.95 o 
  -4 -10   6        0.58        9.44      4.19 o 
  -3 -10   6      345.70      317.74     14.26 o 
  -2 -10   6       13.86       21.40      3.26 o 
  -1 -10   6        4.63       12.05      3.28 o 
   0 -10   6        5.68        5.04      2.43 o 
   1 -10   6       13.66       11.14      2.93 o 
   2 -10   6        2.72        7.82      3.93 o 
  -5  -9   6        5.62        8.89      2.79 o 
  -4  -9   6        0.52        3.03      2.02 o 
  -3  -9   6      120.91      123.35     14.87 o 
  -2  -9   6       93.17       78.57     10.03 o 
  -1  -9   6      471.85      488.53     22.22 o 
   0  -9   6        9.23        7.97      3.07 o 
   1  -9   6       70.30       68.15      8.54 o 
   2  -9   6      132.44      151.20     31.20 o 
   3  -9   6       19.30       22.27      7.42 o 
  -6  -8   6        5.31       11.95      4.22 o 
  -5  -8   6        6.88        7.78      2.02 o 
  -4  -8   6        0.28       10.89      3.85 o 
  -3  -8   6       62.80       57.52      3.71 o 
  -2  -8   6       36.93       38.05      7.30 o 
  -1  -8   6      216.97      226.64     22.74 o 
   0  -8   6      285.42      226.00     17.92 o 
   1  -8   6       80.13       73.40      6.98 o 
   2  -8   6       55.30       51.46      5.29 o 
   3  -8   6        0.27        5.93      6.05 o 
   4  -8   6        3.12       13.68      5.59 o 
  -6  -7   6        2.22        4.70      2.43 o 
  -5  -7   6        1.85        6.97      3.63 o 
  -4  -7   6        6.87        4.88      3.74 o 
  -3  -7   6       43.44       43.32      5.17 o 
  -2  -7   6      231.21      216.83     16.91 o 
  -1  -7   6      552.47      517.95     20.04 o 
   0  -7   6        7.17       10.63      5.61 o 
   1  -7   6      770.17      756.12     47.58 o 
   2  -7   6        2.56        6.61      2.85 o 
   3  -7   6        5.90        9.92      5.48 o 
   4  -7   6        6.46        8.07      4.22 o 
  -6  -6   6        4.20        6.77      3.60 o 
  -5  -6   6        0.02        3.44      2.29 o 
  -4  -6   6       17.82       16.40      2.76 o 
  -3  -6   6        6.32        3.35      1.67 o 
  -2  -6   6      859.20      865.21     43.05 o 
  -1  -6   6      873.05      851.32     16.54 o 
   0  -6   6      217.18      210.16      8.61 o 
   1  -6   6       57.74       66.46      8.13 o 
   2  -6   6      183.68      179.67     12.76 o 
   3  -6   6        3.78       10.08      5.01 o 
   4  -6   6        0.10        3.68      1.83 o 
   5  -6   6       17.49       14.15      4.60 o 
  -6  -5   6       81.40       84.58      7.97 o 
  -5  -5   6       79.14       67.63      2.59 o 
  -4  -5   6       25.91       25.47      5.53 o 
  -3  -5   6       47.21       36.23      4.70 o 
  -2  -5   6      154.24      151.25      7.01 o 
  -1  -5   6      791.60      751.86     14.65 o 
   0  -5   6      257.64      239.86     13.94 o 
   1  -5   6       65.49       54.41      4.03 o 
   2  -5   6      183.05      163.22      7.77 o 
   3  -5   6        1.42        4.15      2.90 o 
   4  -5   6       38.80       33.79      2.87 o 
   5  -5   6        3.11       11.39      5.47 o 
  -6  -4   6        2.01        2.10      2.57 o 
  -5  -4   6        4.68        2.16      1.75 o 
  -4  -4   6       21.31       16.44      4.14 o 
  -3  -4   6      314.71      311.39      8.38 o 
  -2  -4   6       43.28       40.60      1.96 o 
  -1  -4   6      993.23     1053.93     21.39 o 
   0  -4   6      443.15      417.20      7.66 o 
   1  -4   6     1087.45     1089.06     25.43 o 
   2  -4   6     3183.56     3385.87     53.38 o 
   3  -4   6        0.19        1.02      2.03 o 
   4  -4   6       43.61       39.32      4.87 o 
   5  -4   6       11.89        8.71      3.99 o 
  -6  -3   6       93.52       98.80     13.00 o 
  -5  -3   6        0.37        1.94      1.50 o 
  -4  -3   6        1.52        5.09      1.40 o 
  -3  -3   6      816.93      894.84     16.77 o 
  -2  -3   6      281.46      283.61      4.27 o 
  -1  -3   6       29.30       50.66      3.38 o 
   0  -3   6      767.61      775.68     10.78 o 
   1  -3   6       59.68       51.75      3.17 o 
   2  -3   6     1646.76     1778.31     32.38 o 
   3  -3   6       52.64       53.64      4.32 o 
   4  -3   6       12.30       11.77      4.11 o 
   5  -3   6       19.36       16.70      5.00 o 
   6  -3   6       12.71       20.08      5.36 o 
  -6  -2   6        5.74       16.37      4.80 o 
  -5  -2   6       51.29       55.75      2.28 o 
  -4  -2   6       30.96       29.04      2.01 o 
  -3  -2   6     1600.44     1701.71     26.80 o 
  -2  -2   6      264.02      245.16      3.74 o 
  -1  -2   6      353.94      339.30     10.81 o 
   0  -2   6     1507.10     1590.84      9.45 o 
   1  -2   6      289.94      305.31      4.08 o 
   3  -2   6      677.08      692.32     11.57 o 
   4  -2   6      118.43      132.39     11.13 o 
   5  -2   6        0.29        4.32      2.99 o 
   6  -2   6      102.51      112.96      6.67 o 
  -6  -1   6        3.85        9.31      3.31 o 
  -5  -1   6      152.37      144.84      1.69 o 
  -4  -1   6        0.20        1.85      0.61 o 
  -3  -1   6        7.77        5.63      3.40 o 
  -2  -1   6       80.92       86.37      4.22 o 
  -1  -1   6      433.25      390.83      7.84 o 
   0  -1   6      338.79      336.96      6.85 o 
   1  -1   6     2158.70     2321.60     36.95 o 
   2  -1   6       71.27       57.99      3.29 o 
   3  -1   6      459.51      452.51     16.71 o 
   4  -1   6       27.28       20.51      3.83 o 
   5  -1   6       40.95       43.87     13.75 o 
   6  -1   6      301.38      331.71     10.19 o 
  -6   0   6       67.37       53.13     10.09 o 
  -5   0   6        1.33        3.11      3.28 o 
  -4   0   6       18.21       17.81      2.25 o 
  -3   0   6      696.79      739.23     27.45 o 
  -2   0   6      119.87      121.01      5.12 o 
  -1   0   6      267.27      241.56      4.98 o 
   0   0   6      159.49      158.67      3.80 o 
   1   0   6      411.13      450.89      7.05 o 
   2   0   6     1465.74     1457.81     17.37 o 
   3   0   6       68.30       70.07      6.26 o 
   4   0   6        7.25        1.44      2.52 o 
   5   0   6        0.53       -1.13      3.06 o 
   6   0   6       92.78      106.26     17.13 o 
  -6   1   6        2.73        5.86      2.37 o 
  -5   1   6       27.24       25.69      5.87 o 
  -4   1   6        0.58        1.97      2.02 o 
  -3   1   6      227.59      226.74      9.63 o 
  -2   1   6       86.81       84.91      3.12 o 
  -1   1   6     1136.70     1177.40     11.13 o 
   0   1   6        0.02        3.33      1.56 o 
   1   1   6     3266.99     3492.28     35.79 o 
   2   1   6      339.12      337.03      6.87 o 
   3   1   6      499.11      518.83      7.93 o 
   4   1   6        3.52        1.38      2.58 o 
   5   1   6        8.73        6.97      4.06 o 
   6   1   6       81.85       72.32     12.34 o 
   7   1   6       43.61       41.59     10.08 o 
  -6   2   6        1.34        6.92      2.40 o 
  -5   2   6       17.79       24.00      2.48 o 
  -4   2   6      114.24      102.00      4.40 o 
  -3   2   6       10.28        9.60      1.42 o 
  -2   2   6      135.57      129.26      4.42 o 
  -1   2   6      443.92      419.93      7.24 o 
   0   2   6      136.15      129.38      3.85 o 
   1   2   6      283.12      299.61      6.62 o 
   2   2   6     5887.21     6510.61     78.47 o 
   3   2   6       13.78       13.59      1.06 o 
   4   2   6      179.86      189.96      5.43 o 
   5   2   6       28.66       35.19      7.87 o 
   6   2   6        0.58       -0.29      2.23 o 
   7   2   6       40.79       34.40      8.38 o 
  -5   3   6       28.84       36.79      4.53 o 
  -4   3   6      166.38      139.78     10.26 o 
  -3   3   6      143.34      140.31      9.77 o 
  -2   3   6     3276.85     3534.54     43.86 o 
  -1   3   6      365.10      360.94      4.16 o 
   0   3   6      105.08      119.10      3.86 o 
   1   3   6     2020.63     2149.78     14.97 o 
   2   3   6     1036.29     1182.34     24.61 o 
   3   3   6      246.20      268.04     13.98 o 
   4   3   6       10.24       11.64      1.17 o 
   5   3   6       91.07       88.00      3.86 o 
   6   3   6       15.71       14.94      4.71 o 
   7   3   6        7.96        8.86      3.90 o 
  -5   4   6       38.10       33.77      3.51 o 
  -4   4   6      573.92      564.20     17.96 o 
  -3   4   6        4.04        4.72      1.06 o 
  -2   4   6       86.60       73.04      3.68 o 
  -1   4   6     1467.83     1372.95     15.43 o 
   0   4   6       11.09       17.49      2.55 o 
   1   4   6      329.48      330.11      8.74 o 
   2   4   6     1173.17     1269.37     16.21 o 
   3   4   6      981.94     1084.11     24.11 o 
   4   4   6      324.21      307.64     13.14 o 
   5   4   6      186.37      183.43      5.71 o 
   6   4   6      162.74      163.37     30.91 o 
   7   4   6       41.84       30.71      8.92 o 
  -5   5   6       17.42       13.34      3.50 o 
  -4   5   6      247.62      257.39      6.96 o 
  -3   5   6      354.01      353.25     10.01 o 
  -2   5   6      162.82      154.14      9.33 o 
  -1   5   6      231.62      273.33     13.88 o 
   0   5   6      359.91      352.65      7.69 o 
   1   5   6      822.21      830.95     13.30 o 
   2   5   6      328.30      336.40      9.95 o 
   3   5   6        3.64        6.08      1.40 o 
   4   5   6       37.36       39.21      3.01 o 
   5   5   6      249.18      228.32     10.62 o 
   6   5   6       45.54       44.49      6.94 o 
   7   5   6       18.70       14.16      4.70 o 
  -5   6   6       37.50       44.10      3.09 o 
  -4   6   6        3.37        7.20      4.81 o 
  -3   6   6      204.77      194.51     11.92 o 
  -2   6   6      791.67      735.70     25.12 o 
  -1   6   6       70.19       69.56     12.77 o 
   0   6   6       29.94       16.44      4.26 o 
   1   6   6      249.90      262.64      7.92 o 
   2   6   6      138.32      132.55      8.46 o 
   3   6   6        5.48        1.99      1.43 o 
   4   6   6      111.16      117.07     12.07 o 
   5   6   6       50.68       46.33      5.42 o 
   6   6   6       28.93       31.08      6.76 o 
  -4   7   6        0.05        4.66      4.82 o 
  -3   7   6      139.97      128.81      8.33 o 
  -2   7   6        4.05        8.16      2.97 o 
  -1   7   6        0.81        5.16      2.21 o 
   0   7   6       48.17       46.13      9.67 o 
   1   7   6       10.88       21.75      3.39 o 
   2   7   6      376.36      382.89     19.02 o 
   3   7   6        6.21        7.20      5.47 o 
   4   7   6       23.94       24.01      3.43 o 
   5   7   6       33.40       46.92      4.61 o 
   6   7   6       40.07       46.75      3.81 o 
  -4   8   6        1.57        9.02      2.41 o 
  -3   8   6        0.57        4.24      2.94 o 
  -2   8   6      184.41      173.26      7.11 o 
  -1   8   6       22.32       20.98      3.60 o 
   0   8   6       13.78       13.18      3.14 o 
   1   8   6        1.03        4.85      2.47 o 
   2   8   6       95.95      111.91      8.80 o 
   3   8   6      463.45      436.40     36.32 o 
   4   8   6        2.22        2.59      3.50 o 
   5   8   6        5.28        3.73      2.09 o 
   6   8   6        1.21        6.62      2.01 o 
  -3   9   6       94.43      108.72      6.08 o 
  -2   9   6       50.05       53.35      4.69 o 
  -1   9   6        3.95       12.10      4.93 o 
   0   9   6        3.51        8.25      3.18 o 
   1   9   6        2.13        6.57      2.54 o 
   2   9   6       57.62       82.17     10.34 o 
   3   9   6      199.90      185.25     13.53 o 
   4   9   6       22.68       20.97      3.99 o 
   5   9   6        8.30        5.44      1.98 o 
   6   9   6        8.98        6.81      1.95 o 
  -3  10   6        2.16        7.47      2.21 o 
  -2  10   6        7.28       12.34      2.77 o 
  -1  10   6       71.45       92.94     21.58 o 
   0  10   6       15.49       13.94      4.02 o 
   1  10   6        0.43        5.74      2.69 o 
   2  10   6        4.66        8.77      2.69 o 
   3  10   6        0.14        5.34      2.21 o 
   4  10   6        8.55       12.07      3.25 o 
   5  10   6        3.10       10.66      3.11 o 
  -2  11   6       22.42       27.96     10.27 o 
  -1  11   6        8.80        8.55      2.72 o 
   0  11   6        1.77        5.57      2.21 o 
   1  11   6       54.66       42.70     10.42 o 
   2  11   6      176.32      193.14     16.38 o 
   3  11   6       69.82       96.42     13.48 o 
   4  11   6        3.83        5.86      1.62 o 
   5  11   6       74.68       74.32     13.27 o 
  -1  12   6       36.81       25.46      4.16 o 
   0  12   6       14.36       18.48     13.33 o 
   1  12   6       26.84       27.73      5.91 o 
   2  12   6        2.42        2.41      2.26 o 
   3  12   6       22.82       20.96      3.62 o 
   4  12   6        9.59       10.00      9.39 o 
  -3 -11   7        1.79       -0.63      3.04 o 
  -2 -11   7      129.22      130.24      5.57 o 
  -1 -11   7        7.97        6.93      2.34 o 
   0 -11   7       98.45       85.80     12.75 o 
   1 -11   7        0.54        7.15      3.42 o 
  -4 -10   7        5.66        5.11      2.08 o 
  -3 -10   7       14.24       22.72      7.97 o 
  -2 -10   7       35.13       26.09      5.92 o 
  -1 -10   7        5.23        4.46      3.43 o 
   0 -10   7        5.72       10.79      3.49 o 
   1 -10   7       40.06       36.75      6.62 o 
   2 -10   7       27.25       21.85      4.22 o 
  -5  -9   7        0.09        7.80      2.36 o 
  -4  -9   7       15.68       19.48      3.71 o 
  -3  -9   7       76.42       77.60      4.62 o 
  -2  -9   7       13.09        9.33      3.52 o 
  -1  -9   7      192.87      197.42     13.98 o 
   0  -9   7        0.46        3.03      2.45 o 
   1  -9   7        0.63        7.61      2.61 o 
   2  -9   7        0.28        3.71      1.76 o 
   3  -9   7        1.80        4.23      2.13 o 
  -5  -8   7       26.39       21.31      3.61 o 
  -4  -8   7       15.42       15.40      3.34 o 
  -3  -8   7      237.58      222.95     16.22 o 
  -2  -8   7      254.92      258.62     11.49 o 
  -1  -8   7      294.17      292.65     20.24 o 
   0  -8   7       39.94       32.80      5.19 o 
   1  -8   7       59.08       64.54      7.35 o 
   2  -8   7       32.83       38.53      4.86 o 
   3  -8   7       35.13       42.03      6.76 o 
   4  -8   7        3.95       14.83      5.85 o 
  -5  -7   7        1.28        2.97      1.64 o 
  -4  -7   7        3.31       11.89      5.27 o 
  -3  -7   7       41.22       31.28      5.99 o 
  -2  -7   7       15.22       19.22      3.28 o 
  -1  -7   7       24.70       30.85      3.85 o 
   0  -7   7      334.83      305.53     17.13 o 
   1  -7   7       45.03       32.92      4.34 o 
   2  -7   7      304.87      345.26     19.13 o 
   3  -7   7        0.48        8.42      2.79 o 
   4  -7   7       48.50       57.48      7.96 o 
  -6  -6   7       40.35       55.95      7.20 o 
  -5  -6   7       40.97       42.90      7.20 o 
  -4  -6   7        0.05        2.23      1.73 o 
  -3  -6   7       96.43       91.83      7.56 o 
  -2  -6   7       25.08       24.97      5.37 o 
  -1  -6   7       10.29        8.68      4.13 o 
   0  -6   7     1052.62      935.30     45.66 o 
   1  -6   7        6.70       12.77      2.81 o 
   2  -6   7      215.65      213.69     11.65 o 
   3  -6   7      132.98      128.03      8.92 o 
   4  -6   7      244.69      231.85     23.23 o 
   5  -6   7       50.31       48.07      7.49 o 
  -6  -5   7      116.79      142.99      7.46 o 
  -5  -5   7       10.38        7.79      1.61 o 
  -4  -5   7       19.21       13.54      2.25 o 
  -3  -5   7       18.42       14.75      2.20 o 
  -2  -5   7       56.19       64.17      2.92 o 
  -1  -5   7      349.05      404.70     13.27 o 
   0  -5   7      177.75      165.09     12.03 o 
   1  -5   7      180.24      155.71     17.56 o 
   2  -5   7      142.06      113.03      6.20 o 
   3  -5   7       56.79       48.56      5.33 o 
   4  -5   7       96.26      100.71      8.82 o 
   5  -5   7       82.60       98.88     12.87 o 
  -6  -4   7      114.00      143.31     11.83 o 
  -5  -4   7        6.01        6.24      2.11 o 
  -4  -4   7      244.62      260.37      6.37 o 
  -3  -4   7      181.17      176.29      5.35 o 
  -2  -4   7       79.02       75.35      3.87 o 
  -1  -4   7      230.28      243.25      6.17 o 
   0  -4   7       11.81       13.41      1.31 o 
   1  -4   7      230.18      229.91     13.18 o 
   2  -4   7      195.06      203.56      5.23 o 
   3  -4   7        1.37        2.08      1.89 o 
   4  -4   7       30.11       41.00     10.84 o 
   5  -4   7        1.32       -0.05      3.42 o 
  -6  -3   7       88.41      100.38      9.09 o 
  -5  -3   7       27.05       20.08      4.58 o 
  -4  -3   7        0.04        1.87      0.63 o 
  -3  -3   7       18.30       13.50      1.82 o 
  -2  -3   7       95.30       76.98      4.58 o 
  -1  -3   7      468.47      495.24      5.47 o 
   0  -3   7      456.23      538.91      8.87 o 
   1  -3   7      143.46      178.62      8.39 o 
   2  -3   7      474.96      472.49     10.45 o 
   3  -3   7       12.77       16.80      1.58 o 
   4  -3   7       74.40       70.79     13.89 o 
   5  -3   7        2.90        2.15      3.13 o 
   6  -3   7        7.68       11.79      3.83 o 
  -6  -2   7        3.94        5.05      2.68 o 
  -5  -2   7      134.33      121.46      8.95 o 
  -4  -2   7      231.65      267.27     14.95 o 
  -3  -2   7       77.80       72.32      5.85 o 
  -2  -2   7      433.80      437.28      7.06 o 
  -1  -2   7     1052.07     1042.36     11.95 o 
   0  -2   7      122.97      138.27     10.35 o 
   1  -2   7      186.85      219.02      6.34 o 
   2  -2   7      195.28      197.23      4.02 o 
   3  -2   7        6.50        4.74      2.18 o 
   4  -2   7        1.90       13.72      5.79 o 
   5  -2   7       24.43       25.86      6.22 o 
   6  -2   7        3.21        5.91      4.15 o 
  -6  -1   7       27.60       33.13      3.73 o 
  -5  -1   7        0.01        1.18      2.91 o 
  -4  -1   7      271.55      286.57     15.46 o 
  -3  -1   7      392.28      410.72     16.86 o 
  -2  -1   7      216.17      238.99     13.27 o 
  -1  -1   7       55.45       47.05      1.76 o 
   0  -1   7        0.01        1.61      1.07 o 
   1  -1   7      427.84      439.23     10.08 o 
   2  -1   7      442.98      444.59      4.37 o 
   3  -1   7       63.05       72.41      6.62 o 
   4  -1   7       60.46       67.40      7.15 o 
   5  -1   7       12.92        9.94      3.11 o 
   6  -1   7       79.97       75.86      7.64 o 
  -6   0   7        0.26        1.85      2.59 o 
  -5   0   7        6.88        7.91      4.13 o 
  -4   0   7      112.85      102.98      7.23 o 
  -3   0   7      892.00      897.21     20.97 o 
  -2   0   7       93.70      103.65      5.55 o 
  -1   0   7      786.83      749.94      4.75 o 
   0   0   7      396.48      381.38      9.37 o 
   1   0   7     1061.23     1127.39     12.68 o 
   2   0   7      170.58      152.10      6.13 o 
   3   0   7      131.35      153.07     11.13 o 
   4   0   7        0.29        2.45      2.63 o 
   5   0   7        7.59        5.34      3.65 o 
   6   0   7      204.64      239.45     18.47 o 
  -6   1   7       34.41       41.10      3.55 o 
  -5   1   7        1.33        2.06      0.46 o 
  -4   1   7      100.57       94.69      4.06 o 
  -3   1   7      320.08      322.10      6.68 o 
  -2   1   7     6373.86     6849.98     68.10 o 
  -1   1   7      338.14      343.87      4.85 o 
   0   1   7        1.52        4.72      3.63 o 
   1   1   7      241.35      247.59      9.88 o 
   2   1   7      214.64      212.94      5.62 o 
   3   1   7       15.65        9.03      2.10 o 
   4   1   7        9.44        3.04      2.68 o 
   5   1   7       10.34        3.18      3.47 o 
   6   1   7      239.75      226.14     37.35 o 
  -6   2   7       21.60       31.02      6.64 o 
  -5   2   7        2.12        4.37      1.89 o 
  -4   2   7       54.48       51.53      3.95 o 
  -3   2   7     2354.40     2470.92     65.26 o 
  -2   2   7     1140.65     1167.58     15.25 o 
  -1   2   7     1345.37     1410.95     17.82 o 
   0   2   7        0.22        4.39      1.18 o 
   1   2   7       12.76       10.24      1.68 o 
   2   2   7        3.20        6.22      1.85 o 
   3   2   7     1768.75     1763.83     32.09 o 
   4   2   7       16.50       13.53      3.49 o 
   5   2   7      132.75      132.33     22.38 o 
   6   2   7       14.82        7.15      2.88 o 
   7   2   7       10.17        9.91      2.93 o 
  -5   3   7       24.48       23.03      4.45 o 
  -4   3   7       80.08       64.47      4.87 o 
  -3   3   7      202.29      193.93      5.58 o 
  -2   3   7      282.63      231.32      3.94 o 
  -1   3   7       44.77       49.32      4.51 o 
   0   3   7      307.83      307.18     10.86 o 
   1   3   7      360.02      360.80      5.40 o 
   2   3   7     3496.92     3624.77     52.01 o 
   3   3   7     1841.44     1842.69     57.59 o 
   4   3   7       14.96       14.45      1.85 o 
   5   3   7       52.68       52.31      4.32 o 
   6   3   7       21.16       18.34      5.55 o 
   7   3   7        1.60        4.70      2.05 o 
  -5   4   7       42.18       44.98      3.93 o 
  -4   4   7        9.39        7.05      1.82 o 
  -3   4   7      486.20      460.94     12.79 o 
  -2   4   7      323.46      316.70      7.16 o 
  -1   4   7       27.35       23.79      1.72 o 
   0   4   7      177.19      183.35      6.50 o 
   1   4   7       80.31       69.75      5.61 o 
   2   4   7      215.11      247.07      4.96 o 
   3   4   7      537.15      568.54     11.82 o 
   4   4   7        5.27        5.78      1.49 o 
   5   4   7        1.58        3.15      3.24 o 
   6   4   7       20.40       22.94      5.88 o 
   7   4   7       10.79        7.44      2.10 o 
  -5   5   7       23.86       12.69      4.67 o 
  -4   5   7       15.46       27.59      2.75 o 
  -3   5   7        3.75        7.77      2.58 o 
  -2   5   7        0.75        1.66      3.55 o 
  -1   5   7       92.90       93.27      4.14 o 
   0   5   7      231.35      230.02     13.48 o 
   1   5   7       86.38       89.46      5.39 o 
   2   5   7     1047.85     1088.22     40.30 o 
   3   5   7       63.97       57.63      3.64 o 
   4   5   7       15.95       23.32      4.50 o 
   5   5   7       31.98       27.03      5.99 o 
   6   5   7       29.50       32.28     10.26 o 
  -5   6   7        2.58        5.39      1.64 o 
  -4   6   7        2.93        4.84      2.28 o 
  -3   6   7       56.07       51.44      5.37 o 
  -2   6   7      759.99      772.14     66.78 o 
  -1   6   7       18.83       25.66      4.82 o 
   0   6   7        2.43        7.72      2.30 o 
   1   6   7        5.11        7.77      3.31 o 
   2   6   7      184.30      178.44      5.01 o 
   3   6   7      251.83      247.91     12.37 o 
   4   6   7      106.48      118.03     12.67 o 
   5   6   7        0.45        1.67      2.22 o 
   6   6   7        0.55        3.93      4.21 o 
  -4   7   7        3.36        9.57      2.47 o 
  -3   7   7       48.39       36.84      5.15 o 
  -2   7   7       51.81       45.72      9.80 o 
  -1   7   7       41.29       36.11      4.14 o 
   0   7   7       39.15       29.65      7.37 o 
   1   7   7       83.67       83.87      4.79 o 
   2   7   7      628.58      658.53     22.12 o 
   3   7   7      400.28      356.14     16.27 o 
   4   7   7       48.04       35.33     12.48 o 
   5   7   7        6.79        6.11      2.50 o 
   6   7   7        5.49        7.99      3.28 o 
  -4   8   7        2.44        2.58      1.92 o 
  -3   8   7       13.47        8.50      4.24 o 
  -2   8   7       19.22       14.52      4.23 o 
  -1   8   7       15.98       27.19      4.04 o 
   0   8   7       24.41       21.08      3.87 o 
   1   8   7        1.82       10.88      6.61 o 
   2   8   7      480.69      491.43     15.45 o 
   3   8   7      178.96      172.02     15.10 o 
   4   8   7        2.07        6.72      2.53 o 
   5   8   7        0.50        7.47      2.00 o 
   6   8   7        1.73        2.96      1.42 o 
  -3   9   7      141.41      138.47      7.37 o 
  -2   9   7       29.31       27.85      3.42 o 
  -1   9   7      107.77      113.27      5.26 o 
   0   9   7      254.01      242.60     11.49 o 
   1   9   7       18.05       28.14      6.04 o 
   2   9   7      456.17      444.31     17.69 o 
   3   9   7       99.58      108.64      6.15 o 
   4   9   7        0.76        7.39      2.45 o 
   5   9   7        3.90        7.01      2.37 o 
   6   9   7        0.97        5.00      1.61 o 
  -3  10   7        4.26        6.92      3.20 o 
  -2  10   7       13.59        7.99      2.62 o 
  -1  10   7       16.73       17.90      4.28 o 
   0  10   7      118.34      127.19      8.88 o 
   1  10   7       13.34       23.34      4.29 o 
   2  10   7      307.61      296.33     11.42 o 
   3  10   7       10.74       13.32      3.48 o 
   4  10   7        0.23        4.93      1.93 o 
   5  10   7        0.02        3.18      2.01 o 
  -2  11   7       11.51        9.10      2.08 o 
  -1  11   7        2.92        6.69      2.38 o 
   0  11   7       15.64       23.86      3.88 o 
   1  11   7        8.72       14.30      3.62 o 
   2  11   7       84.45       77.82      9.88 o 
   3  11   7       11.80        9.88      5.72 o 
   4  11   7        0.02        7.15      3.06 o 
   0  12   7       22.87       20.02      4.53 o 
   1  12   7       47.42       45.97      6.55 o 
   2  12   7       30.37       51.19      7.13 o 
   3  12   7       12.28       14.32      3.06 o 
  -3 -11   8       26.98       17.51      3.40 o 
  -2 -11   8      251.50      288.49     15.07 o 
  -1 -11   8        1.54        7.31      6.30 o 
   0 -11   8       22.46       25.01      5.30 o 
  -4 -10   8       28.63       32.01      4.70 o 
  -3 -10   8       16.03       14.53      3.58 o 
  -2 -10   8        6.06        6.85      4.55 o 
  -1 -10   8       25.49       35.98      4.56 o 
   0 -10   8       45.72       41.24      5.09 o 
   1 -10   8        0.35        5.06      3.98 o 
   2 -10   8        3.11        3.17      1.25 o 
  -5  -9   8       42.72       53.94     14.60 o 
  -4  -9   8       13.13        9.25      2.40 o 
  -3  -9   8        7.67       12.96      3.35 o 
  -2  -9   8       84.45       78.44      5.14 o 
  -1  -9   8        1.58        7.99      2.70 o 
   0  -9   8        5.71        6.26      5.28 o 
   1  -9   8       50.06       48.43     10.54 o 
   2  -9   8       16.44       22.17      6.94 o 
   3  -9   8        7.92       15.80      4.04 o 
  -5  -8   8       17.20       20.28      3.75 o 
  -4  -8   8       25.50       19.88      4.94 o 
  -3  -8   8        0.95        7.55      4.08 o 
  -2  -8   8        0.09       11.77      6.98 o 
  -1  -8   8      446.82      406.05     21.31 o 
   0  -8   8      741.33      675.33     31.96 o 
   1  -8   8       51.18       63.62     10.70 o 
   2  -8   8       74.49       53.93      5.54 o 
   3  -8   8        0.28        5.04      3.93 o 
  -6  -7   8       23.72       43.81      5.97 o 
  -5  -7   8        8.91        8.17      5.85 o 
  -4  -7   8        4.98        6.62      2.31 o 
  -3  -7   8      139.66      152.32     10.85 o 
  -2  -7   8       29.06       22.66      3.34 o 
  -1  -7   8      143.67      147.00      9.88 o 
   0  -7   8        2.90        7.28      5.12 o 
   1  -7   8      244.45      247.88     11.19 o 
   2  -7   8       83.62       78.34      7.70 o 
   3  -7   8        2.44        4.51      2.55 o 
   4  -7   8        0.72        2.41      2.41 o 
  -6  -6   8      150.08      181.38     12.67 o 
  -5  -6   8        0.80        4.29      1.81 o 
  -4  -6   8       21.11       15.09      2.86 o 
  -3  -6   8       14.27       10.04      2.78 o 
  -2  -6   8        3.45        1.55      1.95 o 
  -1  -6   8       76.00       80.19     10.38 o 
   0  -6   8      201.92      189.59      9.09 o 
   1  -6   8      338.43      333.86     18.39 o 
   2  -6   8       47.69       35.95      4.64 o 
   3  -6   8      128.43      130.31      5.28 o 
   4  -6   8       70.27       60.44      7.44 o 
  -6  -5   8       16.61       30.61      7.46 o 
  -5  -5   8        8.43        4.66      1.16 o 
  -4  -5   8       49.50       47.15      4.05 o 
  -3  -5   8       23.94       22.59      2.69 o 
  -2  -5   8        8.98       10.43      4.45 o 
  -1  -5   8      503.55      499.62      9.31 o 
   0  -5   8      387.36      342.59      7.55 o 
   1  -5   8       23.36       14.76      5.64 o 
   2  -5   8      180.73      183.74     10.27 o 
   3  -5   8      460.45      435.80     24.60 o 
   4  -5   8       23.75       20.05      1.73 o 
   5  -5   8       53.44       60.85      6.40 o 
  -6  -4   8       89.89      100.26     16.10 o 
  -5  -4   8       48.69       50.55     10.89 o 
  -4  -4   8        7.69        6.01      1.25 o 
  -3  -4   8       84.08       93.51      3.64 o 
  -2  -4   8      371.75      364.53     10.60 o 
  -1  -4   8      527.42      527.34     30.56 o 
   0  -4   8      210.85      214.24      8.20 o 
   1  -4   8      167.89      181.71      8.53 o 
   2  -4   8        8.89        6.69      1.25 o 
   3  -4   8        0.01        2.52      2.71 o 
   4  -4   8        0.04        4.45      1.73 o 
   5  -4   8        9.40       22.05      4.29 o 
  -6  -3   8        0.00        0.20      2.23 o 
  -5  -3   8        4.61        7.30      3.99 o 
  -4  -3   8       20.61       19.16      2.30 o 
  -3  -3   8       60.38       53.27      3.05 o 
  -2  -3   8       45.97       49.26      3.61 o 
  -1  -3   8        3.45        7.77      1.25 o 
   0  -3   8      500.98      469.18      9.57 o 
   1  -3   8     3870.05     3987.67     95.82 o 
   2  -3   8        0.03        3.45      1.04 o 
   3  -3   8      190.08      204.02      6.08 o 
   4  -3   8       18.50       10.27      4.39 o 
   5  -3   8        3.64        9.31      5.05 o 
   6  -3   8       69.59       84.22      8.66 o 
  -6  -2   8        5.52        6.16      4.01 o 
  -5  -2   8        3.95        0.84      3.13 o 
  -4  -2   8       25.16       29.62      5.62 o 
  -3  -2   8      122.45      109.47      7.71 o 
  -2  -2   8      351.64      322.02      5.65 o 
  -1  -2   8      250.62      266.34      7.73 o 
   0  -2   8       40.67       54.36      2.22 o 
   1  -2   8     3186.14     3447.10     23.87 o 
   2  -2   8       21.95       22.24      2.35 o 
   3  -2   8       90.69      113.97      8.28 o 
   4  -2   8      108.65      105.96     10.46 o 
   5  -2   8        8.45       14.34      4.85 o 
   6  -2   8      145.99      171.42     27.80 o 
  -6  -1   8        1.67        5.62      2.53 o 
  -5  -1   8       64.94       72.61      5.01 o 
  -4  -1   8      429.77      427.89     21.71 o 
  -3  -1   8        5.08       15.60      4.75 o 
  -2  -1   8       17.68       11.38      1.17 o 
  -1  -1   8        3.09        4.33      1.33 o 
   0  -1   8        0.66        4.98      1.48 o 
   1  -1   8      271.04      278.69      8.09 o 
   2  -1   8       43.09       52.42      2.43 o 
   3  -1   8       57.89       60.70      2.69 o 
   5  -1   8      132.04      127.60      7.24 o 
   6  -1   8       24.73       34.36      7.28 o 
  -6   0   8       11.47        9.15      3.38 o 
  -5   0   8        7.77       19.01      4.37 o 
  -4   0   8       20.58       13.39      4.11 o 
  -3   0   8        0.05        1.28      3.85 o 
  -2   0   8        0.11        6.13      2.51 o 
  -1   0   8     1518.66     1552.49     14.73 o 
   0   0   8        3.21        8.55      1.83 o 
   1   0   8       87.90       66.34      2.93 o 
   2   0   8       33.49       41.28      2.09 o 
   3   0   8       40.43       35.32      3.73 o 
   4   0   8       55.75       59.49      5.98 o 
   5   0   8       28.08       34.29      7.38 o 
   6   0   8       16.04       13.26      4.31 o 
  -6   1   8        1.92        5.46      1.56 o 
  -5   1   8       50.54       45.93      3.79 o 
  -4   1   8      209.37      211.07      9.78 o 
  -3   1   8      457.14      454.27     11.79 o 
  -2   1   8      633.15      750.68     10.55 o 
  -1   1   8       59.28       56.61      4.04 o 
   0   1   8      173.63      195.65      7.53 o 
   1   1   8     2004.75     1892.46     29.16 o 
   2   1   8     1068.94     1054.29     21.88 o 
   3   1   8       65.45       87.71      3.80 o 
   4   1   8      141.29      153.49      9.91 o 
   5   1   8       75.47       75.07      5.09 o 
   6   1   8      108.73      122.81     22.81 o 
  -6   2   8        1.41        8.56      2.89 o 
  -5   2   8        0.07        2.74      1.21 o 
  -4   2   8      123.80      119.18      6.25 o 
  -3   2   8      101.76       97.36      4.18 o 
  -2   2   8       40.82       33.30      1.84 o 
  -1   2   8      187.27      190.96      5.58 o 
   0   2   8      565.47      482.28      5.15 o 
   1   2   8      434.19      423.19      5.55 o 
   2   2   8      131.89       97.80      6.50 o 
   3   2   8       34.09       40.91      3.61 o 
   4   2   8        0.49        1.84      0.69 o 
   5   2   8       12.18       10.55      4.94 o 
   6   2   8      145.73      153.95     27.84 o 
  -6   3   8       11.98       16.43      4.82 o 
  -5   3   8       24.94       24.30      3.74 o 
  -4   3   8       10.24       10.26      1.78 o 
  -3   3   8       21.55       23.14      1.58 o 
  -2   3   8        2.50        6.71      1.01 o 
  -1   3   8      424.00      451.92      5.22 o 
   0   3   8        9.37       12.88      1.38 o 
   1   3   8       38.92       52.91      4.32 o 
   2   3   8     1554.06     1714.16     20.47 o 
   3   3   8      471.85      458.51     13.71 o 
   4   3   8      203.43      218.69     13.29 o 
   5   3   8       17.64       17.27      2.25 o 
   6   3   8      129.83      143.91     24.88 o 
   7   3   8       13.47       13.46      5.05 o 
  -5   4   8        7.96        9.85      2.04 o 
  -4   4   8        3.65        4.43      1.44 o 
  -3   4   8       99.90       96.98      4.28 o 
  -2   4   8      232.98      212.42      4.30 o 
  -1   4   8      219.75      237.14      5.33 o 
   0   4   8       28.60       32.15      3.11 o 
   1   4   8      983.55     1004.72     18.61 o 
   2   4   8      139.65      188.91      6.71 o 
   3   4   8      420.44      413.85      6.86 o 
   4   4   8       15.07       19.86      5.30 o 
   5   4   8        2.73        2.40      0.85 o 
   6   4   8      117.57      118.91     19.80 o 
  -5   5   8       43.73       36.94      3.49 o 
  -4   5   8        6.38        9.25      3.13 o 
  -3   5   8      785.87      726.92     23.17 o 
  -2   5   8       33.78       32.35      2.73 o 
  -1   5   8      112.27      107.57      8.16 o 
   0   5   8      355.79      248.05      9.25 o 
   1   5   8       38.75       40.83      3.61 o 
   2   5   8        2.78       11.25      3.79 o 
   3   5   8      112.97      109.39      5.39 o 
   4   5   8       81.00       80.18      5.00 o 
   5   5   8       40.45       49.91      4.64 o 
   6   5   8        1.51       -1.25      2.53 o 
  -5   6   8       34.40       33.07      3.35 o 
  -4   6   8       43.90       42.70      4.77 o 
  -3   6   8        0.86        3.27      2.05 o 
  -2   6   8       65.04       73.87      9.01 o 
  -1   6   8      182.30      170.92      6.84 o 
   0   6   8       59.92       64.37      5.05 o 
   1   6   8      216.49      237.65     11.48 o 
   2   6   8       22.58       20.26      3.07 o 
   3   6   8       18.08       23.13      3.08 o 
   4   6   8      174.11      196.83     16.52 o 
   5   6   8      183.43      196.82      9.81 o 
   6   6   8       35.54       25.11      3.08 o 
  -4   7   8        4.91        6.04      3.03 o 
  -3   7   8      159.62      161.20      9.58 o 
  -2   7   8      289.34      276.10     23.36 o 
  -1   7   8        7.55       16.86      5.91 o 
   0   7   8       10.99        7.26      2.35 o 
   1   7   8       48.57       45.79      5.73 o 
   2   7   8      109.00      125.10      7.87 o 
   3   7   8      127.83      118.95     10.39 o 
   4   7   8       58.50       59.44      6.40 o 
   5   7   8        0.57        3.68      3.31 o 
   6   7   8        0.31        3.59      0.86 o 
  -4   8   8        9.32       11.19      3.42 o 
  -3   8   8       10.28       14.39      3.40 o 
  -2   8   8       50.03       49.42      3.40 o 
  -1   8   8        0.67        4.77      3.18 o 
   0   8   8        3.97        7.84      2.42 o 
   1   8   8        5.87       21.35      4.49 o 
   2   8   8       57.26       50.04      7.23 o 
   3   8   8      203.58      167.27     18.74 o 
   4   8   8        9.58        9.83      2.40 o 
   5   8   8        3.14        9.80      2.51 o 
   6   8   8       34.67       35.36      4.52 o 
  -3   9   8        0.31        4.03      3.07 o 
  -2   9   8        8.87        9.11      2.62 o 
  -1   9   8       49.16       43.24      4.69 o 
   0   9   8        2.25        4.77      2.77 o 
   1   9   8       12.90       14.50      3.66 o 
   2   9   8       57.51       58.67      7.77 o 
   3   9   8      194.03      174.86     12.18 o 
   4   9   8        2.00        3.15      1.64 o 
   5   9   8       13.72       14.39      2.50 o 
  -2  10   8       46.21       55.30      3.89 o 
  -1  10   8        0.15        9.73      3.63 o 
   0  10   8      114.81      124.03      9.38 o 
   1  10   8      238.09      217.46     23.78 o 
   2  10   8       40.62       47.59      5.68 o 
   3  10   8        2.89        4.96      2.45 o 
   4  10   8        0.06        5.98      2.15 o 
   5  10   8       35.99       44.39     12.57 o 
  -2  11   8        1.13        4.31      2.43 o 
  -1  11   8        1.73        6.55      3.92 o 
   0  11   8       49.75       51.76      7.79 o 
   1  11   8        0.68        3.93      2.40 o 
   2  11   8        0.10        4.91      2.33 o 
   3  11   8        1.05        5.81      1.83 o 
   4  11   8        6.76       13.65      3.71 o 
   0  12   8        3.80        9.67      3.42 o 
   1  12   8        0.37        9.79      3.09 o 
   2  12   8       91.08      104.70     11.11 o 
   3  12   8       52.70       56.38      9.66 o 
  -3 -11   9        7.32       14.95      3.67 o 
  -2 -11   9       35.42       49.91     18.83 o 
  -1 -11   9        1.36        5.58      2.08 o 
   0 -11   9        1.02        5.25      4.60 o 
  -4 -10   9        0.00        6.05      1.94 o 
  -3 -10   9      129.63      139.05      5.85 o 
  -2 -10   9       16.54       14.56      3.78 o 
  -1 -10   9       22.79       26.26     13.28 o 
   0 -10   9        6.67        5.55      2.04 o 
   1 -10   9        0.35        1.43      2.59 o 
  -5  -9   9        4.66        7.56      4.33 o 
  -4  -9   9       41.28       35.31      5.51 o 
  -3  -9   9       10.26        5.69      1.71 o 
  -2  -9   9        0.18        4.18      6.28 o 
  -1  -9   9       21.09       20.92      4.00 o 
   0  -9   9        5.15       10.54      3.34 o 
   1  -9   9       18.39       14.88      3.55 o 
   2  -9   9       17.25       20.38      5.97 o 
  -5  -8   9      113.45      107.96      8.82 o 
  -4  -8   9       88.69       91.17      7.82 o 
  -3  -8   9        0.34        5.62      6.59 o 
  -2  -8   9       68.15       70.72     20.59 o 
  -1  -8   9       74.18       67.13      6.96 o 
   0  -8   9       39.34       43.72      7.25 o 
   1  -8   9      140.68      154.27      9.78 o 
   2  -8   9        5.93       23.88      5.62 o 
   3  -8   9       23.71       21.45      8.76 o 
  -5  -7   9        1.22        6.15      3.38 o 
  -4  -7   9       11.49       17.30      3.31 o 
  -3  -7   9        0.00        7.60      2.69 o 
  -2  -7   9       83.41       72.36      8.64 o 
  -1  -7   9      460.55      442.14     45.20 o 
   0  -7   9      292.62      279.91     11.10 o 
   1  -7   9      113.65      115.25      8.15 o 
   2  -7   9       43.32       46.11      3.96 o 
   3  -7   9       17.60       15.25      3.43 o 
   4  -7   9        0.30       12.67      5.91 o 
  -6  -6   9        0.99        4.28      2.59 o 
  -5  -6   9        1.12        5.00      1.98 o 
  -4  -6   9       45.64       44.94      4.73 o 
  -3  -6   9       38.49       43.14      4.93 o 
  -2  -6   9       11.82        8.44      3.01 o 
  -1  -6   9        4.67        6.74      2.33 o 
   0  -6   9      134.38      145.40     13.79 o 
   1  -6   9      644.98      687.89     23.67 o 
   2  -6   9      262.78      265.88      9.97 o 
   3  -6   9        2.77        8.35      2.28 o 
   4  -6   9        0.17       14.36      4.58 o 
  -6  -5   9      111.61      177.15     11.95 o 
  -5  -5   9       35.93       24.59      4.28 o 
  -4  -5   9       36.91       32.64      4.68 o 
  -3  -5   9        0.20        3.60      1.11 o 
  -2  -5   9        1.40        5.59      1.36 o 
  -1  -5   9      415.14      417.83     32.23 o 
   0  -5   9        4.83        5.19      2.49 o 
   1  -5   9      646.47      655.34     50.85 o 
   2  -5   9       92.48       91.57      8.75 o 
   3  -5   9       61.71       56.80      5.30 o 
   4  -5   9       80.07       75.10     11.33 o 
   5  -5   9       57.76       66.75      6.52 o 
  -6  -4   9        7.04        6.34      3.11 o 
  -5  -4   9      276.37      287.70     18.35 o 
  -4  -4   9       21.39       18.73      2.78 o 
  -3  -4   9      112.13      109.18      4.59 o 
  -2  -4   9      320.49      302.11     12.98 o 
  -1  -4   9       61.18       54.70      5.25 o 
   0  -4   9      223.81      247.40     15.62 o 
   1  -4   9        1.95        6.82      2.62 o 
   2  -4   9        0.00        4.59      1.24 o 
   3  -4   9      247.16      251.31     11.23 o 
   4  -4   9       18.50       19.96      3.08 o 
   5  -4   9        1.16       -2.37      3.22 o 
  -6  -3   9        0.07        6.61      3.88 o 
  -5  -3   9      137.13      146.83     15.62 o 
  -4  -3   9      503.84      554.48     26.31 o 
  -3  -3   9        0.02        1.27      1.52 o 
  -2  -3   9       79.52       67.68      3.27 o 
  -1  -3   9      597.38      636.74     13.89 o 
   0  -3   9      188.59      189.41      7.54 o 
   1  -3   9     1223.06     1308.19     24.83 o 
   2  -3   9      365.59      397.48     11.25 o 
   3  -3   9        3.34        5.24      1.27 o 
   4  -3   9        7.31        7.66      4.37 o 
   5  -3   9       53.95       65.92      8.71 o 
   6  -3   9        5.25        9.83      3.65 o 
  -6  -2   9        1.90       -0.31      2.12 o 
  -5  -2   9       53.23       57.37      4.83 o 
  -4  -2   9       42.68       52.78      7.06 o 
  -3  -2   9      165.76      159.97      6.99 o 
  -2  -2   9        2.41        2.62      1.34 o 
  -1  -2   9      133.12      144.57      5.08 o 
   0  -2   9     1079.75     1253.47     23.15 o 
   1  -2   9       29.89       39.02      2.30 o 
   2  -2   9       55.78       48.97      5.03 o 
   3  -2   9      205.82      210.50     11.57 o 
   4  -2   9       89.30       93.92      8.38 o 
   5  -2   9        0.63        4.14      3.74 o 
   6  -2   9       11.49       17.56      5.41 o 
  -6  -1   9       24.03       42.30      4.40 o 
  -5  -1   9      153.40      164.61      8.21 o 
  -4  -1   9       90.85       85.71      7.69 o 
  -3  -1   9      352.21      365.05     10.73 o 
  -2  -1   9      263.07      243.68      7.87 o 
  -1  -1   9      107.04       95.55      4.93 o 
   0  -1   9        0.64        4.24      1.63 o 
   1  -1   9      298.99      315.91     11.99 o 
   2  -1   9      140.09      120.90      9.28 o 
   3  -1   9        3.58        4.34      1.41 o 
   4  -1   9       50.80       61.05      9.13 o 
   5  -1   9      129.11      107.90      9.06 o 
   6  -1   9       99.76      100.02      6.49 o 
  -6   0   9       31.14       31.36      9.49 o 
  -5   0   9      127.07      121.26      6.22 o 
  -4   0   9       12.49        7.10      4.13 o 
  -3   0   9      723.98      739.58     16.68 o 
  -2   0   9      140.18      165.69      9.43 o 
  -1   0   9      582.28      589.95      7.18 o 
   0   0   9       44.41       50.18      2.59 o 
   1   0   9       12.80       24.30      1.82 o 
   2   0   9      124.50      118.99      3.75 o 
   3   0   9        7.98       12.04      2.52 o 
   4   0   9       55.16       44.52      7.01 o 
   5   0   9       65.28       54.17      4.29 o 
   6   0   9       63.20       66.73      7.89 o 
  -6   1   9        2.17        7.38      2.82 o 
  -5   1   9       39.11       48.18     10.03 o 
  -4   1   9      154.97      141.82     13.43 o 
  -3   1   9      398.62      399.69     11.42 o 
  -2   1   9       22.60       17.27      3.45 o 
  -1   1   9       66.44       77.02      3.43 o 
   0   1   9       22.76       17.92      1.45 o 
   1   1   9     1408.25     1364.00     20.19 o 
   2   1   9     1336.95     1503.12     39.30 o 
   3   1   9      350.02      331.01      6.68 o 
   4   1   9       29.53       33.66      4.37 o 
   5   1   9      252.00      271.27     17.38 o 
   6   1   9       27.50       30.83      5.39 o 
  -6   2   9        0.53        2.40      1.40 o 
  -5   2   9      235.43      213.15      8.94 o 
  -4   2   9      830.11      821.71     20.69 o 
  -3   2   9      413.34      415.98     11.94 o 
  -2   2   9        7.96        8.66      1.21 o 
  -1   2   9     1797.44     1785.25     28.04 o 
   0   2   9      518.18      538.88      5.42 o 
   1   2   9      151.84      150.02      4.42 o 
   2   2   9      199.79      232.53      8.20 o 
   3   2   9      143.62      140.48      6.31 o 
   4   2   9       20.76       18.52      2.13 o 
   5   2   9      178.27      182.90     15.99 o 
   6   2   9       53.81       52.82     10.26 o 
  -6   3   9        1.40        4.98      1.97 o 
  -5   3   9       23.98       27.54      4.53 o 
  -4   3   9      517.89      563.27     17.89 o 
  -3   3   9      115.29      129.20      5.21 o 
  -2   3   9      179.31      190.02      7.33 o 
  -1   3   9      605.18      626.58     10.61 o 
   0   3   9      196.79      191.72      7.08 o 
   1   3   9      347.97      367.01      5.01 o 
   2   3   9       16.28       12.90      2.00 o 
   3   3   9      223.07      213.64      5.60 o 
   4   3   9       89.19       86.08      5.41 o 
   5   3   9        2.92        2.05      0.86 o 
   6   3   9       21.54       36.91      6.58 o 
  -5   4   9       14.32       16.86      3.81 o 
  -4   4   9       81.55       69.58      5.97 o 
  -3   4   9      356.01      354.16      7.68 o 
  -2   4   9       79.98       68.90      6.68 o 
  -1   4   9      595.19      655.08     16.18 o 
   0   4   9       77.05       75.71      8.75 o 
   1   4   9      877.57      946.23     27.41 o 
   2   4   9      476.92      490.89     28.58 o 
   3   4   9        0.99        8.54      4.06 o 
   4   4   9     1199.55     1234.86     42.07 o 
   5   4   9      173.80      168.32      9.32 o 
   6   4   9       30.38       36.52      5.79 o 
  -5   5   9      127.93      131.91      6.26 o 
  -4   5   9       38.39       36.76      2.73 o 
  -3   5   9       11.22       14.23      7.49 o 
  -2   5   9      452.02      456.75     16.03 o 
  -1   5   9        4.33        5.81      2.18 o 
   0   5   9      203.87      211.31     12.26 o 
   1   5   9      317.12      285.27     12.40 o 
   2   5   9      115.63      102.01     14.88 o 
   3   5   9        2.57        5.20      1.27 o 
   4   5   9        0.01        2.90      0.98 o 
   5   5   9       68.39       67.89      6.83 o 
   6   5   9       15.03       15.02      3.31 o 
  -5   6   9        0.03        4.08      2.57 o 
  -4   6   9        0.12        5.77      2.09 o 
  -3   6   9        2.13        3.38      1.80 o 
  -2   6   9      264.81      232.19      7.42 o 
  -1   6   9       96.16       90.02      5.78 o 
   0   6   9       22.30       23.32      2.86 o 
   1   6   9      204.19      192.03      6.39 o 
   2   6   9       12.44       10.48      3.74 o 
   3   6   9        0.03        7.09      4.92 o 
   4   6   9      371.19      357.53     16.54 o 
   5   6   9        0.38        3.79      1.13 o 
   6   6   9        3.68       10.30      3.49 o 
  -4   7   9       27.61       18.48      3.75 o 
  -3   7   9       15.55       22.48      5.07 o 
  -2   7   9       82.06       78.97      5.70 o 
  -1   7   9       94.39      107.89      7.01 o 
   0   7   9       25.55       23.48      3.77 o 
   1   7   9      217.07      219.57     10.88 o 
   2   7   9      112.03      116.87     13.90 o 
   3   7   9      521.33      485.96     38.06 o 
   4   7   9        0.48        4.36      2.14 o 
   5   7   9       33.89       34.45      4.05 o 
   6   7   9       14.75       15.69      2.73 o 
  -4   8   9       59.56       70.38      5.80 o 
  -3   8   9       28.53       22.49      8.50 o 
  -2   8   9       88.04       87.08     11.37 o 
  -1   8   9      513.52      507.16     17.20 o 
   0   8   9       97.58      102.72      7.34 o 
   1   8   9      671.56      654.98     17.60 o 
   2   8   9      167.25      140.14     16.52 o 
   3   8   9        3.08        3.84      2.53 o 
   4   8   9        2.35        6.23      2.01 o 
   5   8   9       32.55       24.23      3.97 o 
   6   8   9        3.58       11.81      2.48 o 
  -3   9   9       45.13       51.69      7.17 o 
  -2   9   9       13.13        7.56      2.16 o 
  -1   9   9       90.93       86.84      7.24 o 
   0   9   9        5.70        8.34      7.49 o 
   1   9   9      490.69      520.04     22.25 o 
   2   9   9      596.07      595.57     31.51 o 
   3   9   9        5.91        8.93      2.75 o 
   4   9   9      107.42      100.93      6.15 o 
   5   9   9       23.87       32.27      7.07 o 
  -2  10   9       14.15       10.40      3.57 o 
  -1  10   9       98.12       98.70     14.71 o 
   0  10   9        1.65       10.30      3.16 o 
   1  10   9      313.35      339.77     17.14 o 
   2  10   9       48.36       43.85      4.98 o 
   3  10   9        9.96       11.54      6.09 o 
   4  10   9       18.78       21.59      4.30 o 
   5  10   9        0.01        8.13      2.31 o 
  -1  11   9       26.72       36.92     10.88 o 
   0  11   9      221.26      255.82     22.69 o 
   1  11   9       69.70       66.95      8.31 o 
   2  11   9       13.10       20.96      4.86 o 
   3  11   9        4.40        6.59      2.25 o 
   4  11   9       17.21       28.26      4.74 o 
   0  12   9       43.36       51.91      6.57 o 
   1  12   9        1.45        2.21      4.28 o 
   2  12   9        0.26       10.43      2.75 o 
   3  12   9       56.49       48.08      9.67 o 
  -2 -11  10        5.80        9.27      3.05 o 
  -1 -11  10       91.48      127.81      8.25 o 
  -4 -10  10        5.22       15.30      5.88 o 
  -3 -10  10       40.67       47.76     18.58 o 
  -2 -10  10       13.05       17.16      3.96 o 
  -1 -10  10       12.92        9.07      3.06 o 
   0 -10  10       18.32       19.60      4.20 o 
   1 -10  10       40.67       52.60     13.09 o 
  -4  -9  10        1.54        2.30      1.39 o 
  -3  -9  10        0.68        5.79      2.30 o 
  -2  -9  10        0.49        8.60      7.87 o 
  -1  -9  10        0.01        6.74      2.77 o 
   0  -9  10       71.21       75.33      6.35 o 
   1  -9  10        1.16        5.28      2.43 o 
   2  -9  10       15.48       21.89      3.60 o 
  -5  -8  10        1.34        7.15      3.56 o 
  -4  -8  10        2.09        3.32      2.34 o 
  -3  -8  10        0.22        2.24      1.59 o 
  -2  -8  10       20.21       16.93      6.53 o 
  -1  -8  10       11.96       22.52      8.50 o 
   0  -8  10      365.94      385.97     10.87 o 
   1  -8  10      274.97      302.68     19.94 o 
   2  -8  10        2.49        0.72      3.16 o 
   3  -8  10       20.82       26.69      8.31 o 
  -5  -7  10        1.01        0.82      2.63 o 
  -4  -7  10        8.80        8.38      6.22 o 
  -3  -7  10       26.34       32.17      7.53 o 
  -2  -7  10      188.62      187.87     12.41 o 
  -1  -7  10        7.18        7.07      3.16 o 
   0  -7  10      622.11      613.67     34.41 o 
   1  -7  10        4.77       10.95      4.09 o 
   2  -7  10       23.62       16.22      3.22 o 
   3  -7  10       25.58       13.25      2.77 o 
   4  -7  10        2.83        9.00      3.85 o 
  -6  -6  10        6.95        5.47      2.76 o 
  -5  -6  10       15.82        9.73      4.39 o 
  -4  -6  10       83.19       74.33      4.76 o 
  -3  -6  10        2.92        4.69      2.44 o 
  -2  -6  10       66.85       59.25      5.20 o 
  -1  -6  10        8.11        8.12      5.32 o 
   0  -6  10      110.32      115.50      8.94 o 
   1  -6  10      792.26      751.66     24.47 o 
   2  -6  10      373.05      383.17     26.25 o 
   3  -6  10       63.38       59.36     10.07 o 
   4  -6  10       32.77       37.96      6.58 o 
  -6  -5  10        8.73       14.00      4.11 o 
  -5  -5  10       21.30       38.16      6.49 o 
  -4  -5  10       11.14       10.02      2.00 o 
  -3  -5  10        0.42        3.76      1.86 o 
  -2  -5  10      143.56      139.98      6.63 o 
  -1  -5  10      632.32      601.39     40.16 o 
   0  -5  10      261.99      247.48     10.60 o 
   1  -5  10       35.70       34.73      5.74 o 
   2  -5  10      549.08      532.56     45.56 o 
   3  -5  10      141.50      134.26     15.16 o 
   4  -5  10       19.01        5.75      4.19 o 
   5  -5  10        5.70        5.28      4.91 o 
  -6  -4  10        3.94        3.13      2.81 o 
  -5  -4  10      132.40      147.23      8.34 o 
  -4  -4  10       32.07       28.65      3.21 o 
  -3  -4  10      149.78      133.40      4.84 o 
  -2  -4  10       23.85       25.17      2.37 o 
  -1  -4  10       19.13       17.47      2.53 o 
   0  -4  10        0.49       11.26      3.17 o 
   1  -4  10       50.77       51.95      7.21 o 
   2  -4  10      145.49      134.15      6.24 o 
   3  -4  10       83.99       77.42      3.43 o 
   4  -4  10      105.59      104.56      7.95 o 
   5  -4  10        0.09        1.08      3.36 o 
  -6  -3  10        0.04        5.32      3.14 o 
  -5  -3  10      146.11      161.34     11.61 o 
  -4  -3  10      237.34      214.00     12.33 o 
  -3  -3  10       14.85       12.78      1.62 o 
  -2  -3  10        0.75        2.49      1.90 o 
  -1  -3  10        8.60       13.40      1.66 o 
   0  -3  10       20.16       29.66      3.23 o 
   1  -3  10       10.42       11.42      2.48 o 
   2  -3  10       80.40       76.73      3.85 o 
   3  -3  10       16.67       14.93      1.77 o 
   4  -3  10        0.70        2.54      1.04 o 
   5  -3  10        6.47        4.11      4.32 o 
  -6  -2  10        8.56       12.15      4.51 o 
  -5  -2  10       49.62       61.34      7.05 o 
  -4  -2  10       37.21       28.29      5.46 o 
  -3  -2  10       11.43       14.63      4.98 o 
  -2  -2  10        4.57        3.66      0.98 o 
  -1  -2  10      481.30      452.35      8.05 o 
   0  -2  10       33.10       36.24      1.92 o 
   1  -2  10       14.23       13.64      3.23 o 
   2  -2  10      298.61      289.90     17.29 o 
   3  -2  10      116.94       97.85      4.31 o 
   4  -2  10       27.45       35.01      6.34 o 
   5  -2  10      109.84      109.72      6.99 o 
   6  -2  10       65.27       86.54      8.45 o 
  -6  -1  10       44.85       41.18      4.11 o 
  -5  -1  10        0.39       10.82      4.01 o 
  -4  -1  10       78.09       85.42      9.20 o 
  -3  -1  10       33.51       36.04      5.47 o 
  -2  -1  10        0.11        1.53      1.35 o 
  -1  -1  10       28.35       31.75      2.15 o 
   0  -1  10       15.04        9.90      1.25 o 
   1  -1  10     1049.39     1154.50     26.91 o 
   2  -1  10        0.33        2.80      1.26 o 
   3  -1  10        6.48        4.36      1.21 o 
   4  -1  10      313.36      297.66     15.81 o 
   5  -1  10      491.12      499.48     29.86 o 
   6  -1  10      154.67      169.73     11.19 o 
  -6   0  10        6.26       14.92      3.79 o 
  -5   0  10      168.04      181.43     12.51 o 
  -4   0  10       12.37        6.18      4.01 o 
  -3   0  10      414.26      371.61     18.46 o 
  -2   0  10       21.66       26.74      3.25 o 
  -1   0  10      330.07      308.53      4.73 o 
   0   0  10     1249.34     1294.79     28.64 o 
   1   0  10       94.29      105.51      4.69 o 
   2   0  10       60.61       48.76      2.08 o 
   3   0  10        0.57        3.76      1.13 o 
   4   0  10        2.06        0.03      3.32 o 
   5   0  10      208.63      216.10     14.46 o 
   6   0  10       43.38       41.84      5.55 o 
  -6   1  10        4.07        5.73      2.64 o 
  -5   1  10       52.59       43.66      4.67 o 
  -4   1  10       41.83       66.12     10.82 o 
  -3   1  10        6.50       -1.44      3.60 o 
  -2   1  10       52.48       47.82      4.10 o 
  -1   1  10       25.75       32.94      1.98 o 
   0   1  10       11.97       16.46      3.20 o 
   1   1  10        1.77        4.28      1.33 o 
   2   1  10      185.36      186.17     10.62 o 
   3   1  10      190.43      187.47      3.54 o 
   4   1  10       59.33       61.23      6.15 o 
   5   1  10      195.47      177.08      8.74 o 
   6   1  10       59.56       59.40     13.31 o 
  -6   2  10        8.82        6.11      2.01 o 
  -5   2  10       25.86       21.25      3.88 o 
  -4   2  10      780.20      740.36     32.65 o 
  -3   2  10      110.03      101.47      5.32 o 
  -2   2  10       34.98       34.25      3.30 o 
  -1   2  10      610.81      636.73     11.46 o 
   0   2  10      260.21      264.08     10.08 o 
   1   2  10      574.88      637.29      6.93 o 
   2   2  10        3.13        4.03      1.43 o 
   3   2  10      968.07     1010.70     12.22 o 
   4   2  10      322.52      335.50     11.82 o 
   5   2  10      128.66      156.83     26.78 o 
   6   2  10       43.77       49.15      8.09 o 
  -6   3  10        0.29        4.70      2.12 o 
  -5   3  10       12.60        7.53      2.55 o 
  -4   3  10      438.01      439.62     18.12 o 
  -3   3  10       71.16       69.16      5.01 o 
  -2   3  10      105.35      106.42      6.98 o 
  -1   3  10      232.22      269.74     12.47 o 
   0   3  10      233.41      230.71      6.78 o 
   1   3  10      106.34      104.78      4.71 o 
   2   3  10      133.66      104.11      6.86 o 
   3   3  10       89.51       92.25      5.42 o 
   4   3  10        3.73        2.72      1.12 o 
   5   3  10       32.95       30.61      3.21 o 
   6   3  10       10.64        6.36      2.63 o 
  -5   4  10        2.58        6.94      3.18 o 
  -4   4  10      114.42      107.68      3.76 o 
  -3   4  10       65.40       63.68      7.46 o 
  -2   4  10        0.56        1.35      1.49 o 
  -1   4  10       61.62       61.93      9.01 o 
   0   4  10        2.13        6.89      2.04 o 
   1   4  10      662.37      674.66     14.87 o 
   2   4  10      213.02      196.67      7.81 o 
   3   4  10        7.63       10.81      2.16 o 
   4   4  10      825.26      767.74     15.78 o 
   5   4  10      260.80      283.26     12.51 o 
   6   4  10        0.19        2.23      2.46 o 
  -5   5  10       40.48       42.00      4.80 o 
  -4   5  10        1.47        9.09      2.99 o 
  -3   5  10        0.01        5.18      1.79 o 
  -2   5  10        0.09        9.42      3.58 o 
  -1   5  10       93.19       81.15     10.91 o 
   0   5  10        7.65       10.99      5.40 o 
   1   5  10      132.43      136.07      9.03 o 
   2   5  10       30.94       35.22      3.84 o 
   3   5  10       93.23      105.45      9.38 o 
   4   5  10       36.55       36.83      6.70 o 
   5   5  10        2.62        4.72      1.61 o 
   6   5  10       35.07       41.15      8.02 o 
  -5   6  10        1.87        2.84      2.57 o 
  -4   6  10       31.69       40.97      6.69 o 
  -3   6  10       49.55       53.33      2.94 o 
  -2   6  10      201.76      191.04     11.97 o 
  -1   6  10      119.21      104.89      5.54 o 
   0   6  10       50.39       44.86      3.53 o 
   1   6  10       52.43       64.77      5.59 o 
   2   6  10        4.59        2.54      1.27 o 
   3   6  10      132.28      121.77     17.18 o 
   4   6  10       75.94       77.15      8.40 o 
   5   6  10       45.52       49.37      5.02 o 
   6   6  10        2.27        6.06      3.63 o 
  -4   7  10       16.33       15.04      2.95 o 
  -3   7  10       13.89       13.31      4.26 o 
  -2   7  10      286.68      284.78     19.83 o 
  -1   7  10        9.78        6.23      2.15 o 
   0   7  10      168.51      154.47      8.19 o 
   1   7  10        2.41        2.09      4.73 o 
   2   7  10       96.27      100.69      6.36 o 
   3   7  10        1.01        6.75      2.39 o 
   4   7  10      228.97      241.40     16.73 o 
   5   7  10       40.09       39.01      5.62 o 
   6   7  10        0.02        3.90      1.28 o 
  -4   8  10      126.12      142.33      7.79 o 
  -3   8  10       10.80        8.36      2.27 o 
  -2   8  10       17.12       14.02      3.09 o 
  -1   8  10      223.90      197.49      9.57 o 
   0   8  10       44.24       35.27      6.03 o 
   1   8  10      654.50      657.36     21.90 o 
   2   8  10       14.62       15.41      3.90 o 
   3   8  10        9.43       11.40      3.35 o 
   4   8  10      109.70      113.14      7.90 o 
   5   8  10        1.75        9.81      3.17 o 
   6   8  10        4.28        5.63      1.84 o 
  -3   9  10        4.02        7.63      2.46 o 
  -2   9  10       34.13       30.70      3.94 o 
  -1   9  10       27.90       30.12      8.82 o 
   0   9  10      149.86      170.17     19.04 o 
   1   9  10      167.90      176.47      7.39 o 
   2   9  10       38.75       30.09     12.66 o 
   3   9  10       85.30       80.51      8.63 o 
   4   9  10       16.38       22.89      3.93 o 
   5   9  10       27.58       30.67      5.40 o 
  -2  10  10        0.00        8.11      2.62 o 
  -1  10  10       83.09       76.99      6.46 o 
   0  10  10       22.88       16.96      3.98 o 
   1  10  10        0.09        5.37      3.25 o 
   2  10  10       67.73       77.78      7.91 o 
   3  10  10        1.96        4.20      1.57 o 
   4  10  10       23.79       17.21      4.51 o 
   5  10  10        8.13        6.97      3.28 o 
  -1  11  10       11.65       10.99      2.99 o 
   0  11  10      277.79      317.37     39.63 o 
   1  11  10        0.54        9.47      3.91 o 
   2  11  10       73.55       84.60      7.55 o 
   3  11  10        4.74       10.73      3.05 o 
   4  11  10        3.71       11.32      7.79 o 
   0  12  10        0.80        9.51      2.31 o 
   1  12  10        5.42        8.93      5.39 o 
   2  12  10       83.96       92.89     14.58 o 
   3  12  10        0.46        7.18      2.59 o 
  -3 -10  11        0.01        5.60      1.94 o 
  -2 -10  11       14.63       12.18      4.85 o 
  -1 -10  11        4.22       14.11      5.85 o 
   0 -10  11        1.12        7.94      4.42 o 
   1 -10  11        0.02       11.73      3.74 o 
  -4  -9  11       18.33       11.98      3.38 o 
  -3  -9  11        1.05       10.05      3.04 o 
  -2  -9  11       26.05       23.10      5.96 o 
  -1  -9  11       11.53       14.43      6.12 o 
   0  -9  11        7.69       11.42      4.43 o 
   1  -9  11        3.58        7.64      5.43 o 
   2  -9  11        4.30        6.10      5.12 o 
  -5  -8  11        1.06       10.46      4.28 o 
  -4  -8  11      129.15      132.75      7.98 o 
  -3  -8  11       75.07       77.06      4.68 o 
  -2  -8  11        1.48        5.93      2.17 o 
  -1  -8  11      100.63      107.37      6.26 o 
   0  -8  11       11.48       25.24      4.64 o 
   1  -8  11       27.98       25.36      3.72 o 
   2  -8  11       21.25       19.71      3.38 o 
   3  -8  11       51.44       63.52     11.53 o 
  -5  -7  11       13.16       21.98      5.41 o 
  -4  -7  11       38.28       32.55      4.53 o 
  -3  -7  11       11.81       16.56      3.12 o 
  -2  -7  11      133.71      132.84      5.08 o 
  -1  -7  11      169.57      138.77     10.62 o 
   0  -7  11      188.85      210.29     21.73 o 
   1  -7  11       60.55       63.54     14.78 o 
   2  -7  11        0.02        2.97      2.27 o 
   3  -7  11       36.59       31.72      3.15 o 
   4  -7  11        5.12       11.00      4.32 o 
  -5  -6  11        4.20        6.92      3.73 o 
  -4  -6  11       69.65       77.23     15.02 o 
  -3  -6  11        4.70        8.77      3.50 o 
  -2  -6  11      354.83      387.20     36.04 o 
  -1  -6  11        0.15        9.94      4.75 o 
   0  -6  11      238.49      239.60     11.11 o 
   1  -6  11      197.60      179.69     11.05 o 
   2  -6  11       26.29       38.89      4.29 o 
   3  -6  11       33.19       31.41      3.30 o 
   4  -6  11       30.03       43.08      6.09 o 
  -6  -5  11        4.91        9.71      4.80 o 
  -5  -5  11       49.61       44.78      7.89 o 
  -4  -5  11       93.06      101.79      6.24 o 
  -3  -5  11      232.40      199.78     10.51 o 
  -2  -5  11       54.48       56.76      5.72 o 
  -1  -5  11       29.72       19.41      4.62 o 
   0  -5  11      162.23      147.00      6.65 o 
   1  -5  11      577.99      557.22     14.94 o 
   2  -5  11      201.88      186.20     11.95 o 
   3  -5  11        1.82        5.92      5.21 o 
   4  -5  11       93.53      129.43     12.34 o 
   5  -5  11        6.28        8.73      3.56 o 
  -6  -4  11        8.92        8.73      3.47 o 
  -5  -4  11       59.32       81.85      6.76 o 
  -4  -4  11      137.67      148.98      5.92 o 
  -3  -4  11       31.43       31.31      3.16 o 
  -2  -4  11      186.77      179.30      6.31 o 
  -1  -4  11       78.98       77.92      9.83 o 
   0  -4  11      317.42      322.39      7.13 o 
   1  -4  11        8.62        9.24      2.39 o 
   2  -4  11      105.33      101.47      6.18 o 
   3  -4  11       19.66       17.85      2.75 o 
   4  -4  11       67.83       99.71      7.89 o 
   5  -4  11       21.07       27.98      7.03 o 
  -6  -3  11       12.81       27.92      6.65 o 
  -5  -3  11        0.06       10.86      5.19 o 
  -4  -3  11       27.81       33.70      6.61 o 
  -3  -3  11       14.62       15.98      4.87 o 
  -2  -3  11       62.09       57.10      2.50 o 
  -1  -3  11        2.59        3.68      1.44 o 
   0  -3  11       14.59       17.45      2.91 o 
   1  -3  11       45.58       44.65      6.39 o 
   2  -3  11      635.47      644.54     20.54 o 
   3  -3  11       13.39       13.82      2.14 o 
   4  -3  11       10.33        7.06      1.20 o 
   5  -3  11        0.08       10.26      5.61 o 
  -6  -2  11        0.03        5.93      4.17 o 
  -5  -2  11       96.06      103.32      8.61 o 
  -4  -2  11      646.74      663.81     31.07 o 
  -3  -2  11       21.75       23.91      3.99 o 
  -2  -2  11       92.90       76.80      3.34 o 
  -1  -2  11      478.33      453.31      9.33 o 
   0  -2  11     2264.08     2459.88     42.46 o 
   1  -2  11      148.00      149.44      7.05 o 
   2  -2  11        0.19        3.22      2.07 o 
   3  -2  11        1.21        2.04      2.27 o 
   4  -2  11       18.14       38.77      7.92 o 
   5  -2  11        0.00        7.10      3.74 o 
   6  -2  11        0.39        4.98      3.61 o 
  -6  -1  11        4.30        4.11      3.60 o 
  -5  -1  11        9.07        6.76      3.78 o 
  -4  -1  11       23.20       32.41      6.74 o 
  -3  -1  11        9.12       13.73      5.48 o 
  -2  -1  11       36.60       44.16      3.90 o 
  -1  -1  11      173.86      142.38      4.44 o 
   0  -1  11       26.35       29.11      1.69 o 
   1  -1  11      193.27      191.22      8.57 o 
   2  -1  11       65.45       71.32      4.89 o 
   3  -1  11        0.13        1.75      0.77 o 
   4  -1  11      103.93      111.30     10.19 o 
   5  -1  11        1.67        2.73      3.65 o 
   6  -1  11       33.97       37.33      5.46 o 
  -6   0  11        2.45        7.17      2.99 o 
  -5   0  11        7.50        8.28      3.52 o 
  -4   0  11       29.07       41.41      7.01 o 
  -3   0  11       31.17       29.55      5.01 o 
  -2   0  11       12.85       13.18      1.70 o 
  -1   0  11       59.08       58.14      2.59 o 
   0   0  11      573.04      602.73     15.07 o 
   1   0  11      301.08      313.44     13.77 o 
   2   0  11      213.22      231.05      8.91 o 
   3   0  11       45.07       47.88      1.98 o 
   4   0  11      112.43      115.64     12.00 o 
   5   0  11       13.96       10.35      4.58 o 
   6   0  11        1.35        7.59      4.89 o 
  -6   1  11        0.87        4.70      2.14 o 
  -5   1  11       90.80       81.69     14.61 o 
  -4   1  11       87.09       84.74      9.07 o 
  -3   1  11      129.76      120.02      8.50 o 
  -2   1  11      314.89      309.83      6.31 o 
  -1   1  11       63.77       76.00      7.93 o 
   0   1  11      262.19      247.84      6.84 o 
   1   1  11       91.25       95.42      3.72 o 
   2   1  11        3.60        7.79      2.61 o 
   3   1  11       12.84        9.23      1.44 o 
   4   1  11      177.36      174.73     10.85 o 
   5   1  11       23.94       22.35      5.43 o 
   6   1  11       22.65       30.93      7.74 o 
  -6   2  11        3.13       11.68      3.32 o 
  -5   2  11        2.18        3.14      2.10 o 
  -4   2  11      104.54      117.84     10.17 o 
  -3   2  11        0.12        1.05      1.29 o 
  -2   2  11       12.21       10.46      4.15 o 
  -1   2  11      188.06      192.30      4.93 o 
   0   2  11      631.90      627.11      6.78 o 
   1   2  11     1122.81     1147.29     27.06 o 
   2   2  11       73.20       69.19      3.72 o 
   3   2  11      313.10      280.97     25.23 o 
   4   2  11      136.21      111.36      5.15 o 
   5   2  11       11.17       12.64      4.11 o 
   6   2  11       40.32       37.51      7.24 o 
  -5   3  11       90.83       80.01      7.39 o 
  -4   3  11       76.62       52.49      6.11 o 
  -3   3  11        0.47        2.84      1.02 o 
  -2   3  11       43.19       48.45      4.83 o 
  -1   3  11       10.11       17.91      2.06 o 
   0   3  11      456.88      498.49     21.92 o 
   1   3  11      121.17      138.10      4.66 o 
   2   3  11        2.17        6.21      1.30 o 
   3   3  11      175.24      200.43     13.95 o 
   4   3  11      356.02      338.25      7.78 o 
   5   3  11        0.19        1.44      0.59 o 
   6   3  11        0.50       -0.79      3.14 o 
  -5   4  11       51.22       46.73      4.93 o 
  -4   4  11        0.43        4.72      1.59 o 
  -3   4  11      213.51      176.39     16.95 o 
  -2   4  11       22.71       19.31      4.81 o 
  -1   4  11       23.34       28.64      2.59 o 
   0   4  11      102.58       85.66      6.75 o 
   1   4  11      637.45      725.15     29.05 o 
   2   4  11      202.44      188.42      9.92 o 
   3   4  11      347.12      344.42     23.84 o 
   4   4  11       10.31        5.67      0.98 o 
   5   4  11      166.46      191.30     13.24 o 
   6   4  11        8.89        7.80      3.40 o 
  -5   5  11       17.55       18.13      4.04 o 
  -4   5  11       70.87       58.53      4.07 o 
  -3   5  11       31.01       29.87      4.24 o 
  -2   5  11       27.59       20.11      5.85 o 
  -1   5  11      137.20      139.02     12.43 o 
   0   5  11      311.72      323.51     13.41 o 
   1   5  11       46.82       50.96      4.48 o 
   2   5  11       10.07       13.30      3.94 o 
   3   5  11        6.97        7.36      1.92 o 
   4   5  11        0.84        2.52      2.48 o 
   5   5  11      286.96      278.55     19.73 o 
   6   5  11        0.60        4.53      4.04 o 
  -4   6  11       10.34       15.85      2.44 o 
  -3   6  11        4.12        4.96      3.11 o 
  -2   6  11       18.92       15.93      3.92 o 
  -1   6  11      834.13      850.60     28.68 o 
   0   6  11      416.99      425.83     14.50 o 
   1   6  11      112.87      125.38      7.54 o 
   2   6  11      232.71      212.93     10.70 o 
   3   6  11        0.81        6.82      2.51 o 
   4   6  11        0.83        6.37      2.03 o 
   5   6  11        5.15        4.59      2.07 o 
   6   6  11        0.30        2.76      2.81 o 
  -4   7  11       13.01       11.11      3.19 o 
  -3   7  11        8.79        6.58      4.60 o 
  -2   7  11       31.27       27.72      7.00 o 
  -1   7  11      763.26      756.85     25.45 o 
   0   7  11       38.73       46.68      7.79 o 
   1   7  11        2.67        8.42      3.02 o 
   2   7  11       13.59       16.57     10.72 o 
   3   7  11       21.19       23.51      4.22 o 
   4   7  11        0.52        1.70      2.18 o 
   5   7  11        7.74       11.62      2.73 o 
   6   7  11       11.81        6.34      4.17 o 
  -3   8  11       80.52       97.30     13.99 o 
  -2   8  11        0.30        6.53      1.92 o 
  -1   8  11       89.98       96.02     10.65 o 
   0   8  11      222.65      239.26      9.79 o 
   1   8  11        0.00        5.43      3.21 o 
   2   8  11       42.79       42.09      5.48 o 
   3   8  11        6.68       13.05      4.08 o 
   4   8  11       60.12       56.53      4.65 o 
   5   8  11       53.97       53.07      6.50 o 
   6   8  11        1.56        2.37      3.49 o 
  -3   9  11        6.30       10.37      2.67 o 
  -2   9  11        4.93        8.31      2.61 o 
  -1   9  11        0.19        5.32      2.31 o 
   0   9  11        2.51        9.37      2.94 o 
   1   9  11      136.63      151.78      8.82 o 
   2   9  11       64.73       69.84      5.73 o 
   3   9  11        0.64        6.51      3.27 o 
   4   9  11        6.57       10.12      3.22 o 
   5   9  11       68.19      101.79     14.54 o 
  -2  10  11       12.48        6.13      3.96 o 
  -1  10  11        0.08        5.49      3.90 o 
   0  10  11      322.74      364.83     33.19 o 
   1  10  11      121.05      117.71      5.67 o 
   2  10  11        0.75        4.32      5.97 o 
   3  10  11        0.66        6.23      2.42 o 
   4  10  11       26.01       26.21      5.48 o 
   5  10  11        5.72        5.97      4.22 o 
  -1  11  11        6.10        5.02      2.39 o 
   0  11  11       16.54       23.62     12.46 o 
   1  11  11      206.51      198.01     26.75 o 
   2  11  11       45.66       44.89      6.93 o 
   3  11  11        8.34       11.09      2.89 o 
   4  11  11        0.06        4.83      1.91 o 
   0  12  11        4.34        9.03      2.92 o 
   1  12  11        9.89       10.84      3.33 o 
   2  12  11       12.37        8.19      2.87 o 
   3  12  11       43.26       31.83      7.98 o 
  -3 -10  12        3.45        7.05      4.24 o 
  -2 -10  12       20.84       29.99      4.85 o 
  -1 -10  12       56.87       74.77     19.36 o 
   0 -10  12        0.17        9.65      3.74 o 
  -4  -9  12       18.88       16.11      3.31 o 
  -3  -9  12        3.01        7.73      2.40 o 
  -2  -9  12        8.12       13.68      4.10 o 
  -1  -9  12        0.35        9.45      3.51 o 
   0  -9  12       26.08       26.47      4.01 o 
   1  -9  12       22.24       18.35      3.79 o 
   2  -9  12       22.02       20.79      6.11 o 
  -4  -8  12        2.65        8.93      2.24 o 
  -3  -8  12        1.28        8.32      2.39 o 
  -2  -8  12        3.70        4.03      6.94 o 
  -1  -8  12        0.00        5.04      4.06 o 
   0  -8  12        7.55       15.61     10.47 o 
   1  -8  12       89.10      102.98      7.86 o 
   2  -8  12       59.03       50.50     10.07 o 
   3  -8  12        0.50        6.51      5.85 o 
  -5  -7  12        8.07        7.53      4.62 o 
  -4  -7  12       49.79       36.90      3.77 o 
  -3  -7  12        3.97        4.65      2.31 o 
  -2  -7  12       21.38       11.89      2.88 o 
  -1  -7  12      544.87      536.36     22.96 o 
   0  -7  12      177.56      192.57     12.54 o 
   1  -7  12      177.01      161.67      8.54 o 
   2  -7  12       42.55       51.63      4.70 o 
   3  -7  12       80.42       72.62      5.41 o 
  -5  -6  12       13.00       15.83      5.07 o 
  -4  -6  12       43.32       40.18      5.85 o 
  -3  -6  12       56.65       60.45      6.28 o 
  -2  -6  12        6.37        5.12      8.34 o 
  -1  -6  12      266.19      252.62     13.24 o 
   0  -6  12      136.00      139.57      9.95 o 
   1  -6  12        1.54        3.73      2.42 o 
   2  -6  12      113.02      122.24      4.79 o 
   3  -6  12        2.38        8.13      2.70 o 
   4  -6  12       18.95       14.95      6.02 o 
  -5  -5  12        7.37       21.41      5.19 o 
  -4  -5  12        1.40        5.96      2.69 o 
  -3  -5  12      133.91      117.04      8.63 o 
  -2  -5  12       60.32       71.41      6.52 o 
  -1  -5  12      355.01      363.52     11.03 o 
   0  -5  12       29.93       25.75      3.61 o 
   1  -5  12        9.48       16.63      3.61 o 
   2  -5  12      100.99       93.10      6.08 o 
   3  -5  12       75.04       75.26      4.62 o 
   4  -5  12        1.05        3.96      3.96 o 
  -6  -4  12       34.75       34.22      5.28 o 
  -5  -4  12       53.87       66.10      7.89 o 
  -4  -4  12      301.97      263.82      6.24 o 
  -3  -4  12        6.07        7.84      1.54 o 
  -2  -4  12       83.82       81.99      3.31 o 
  -1  -4  12        1.16        6.90      3.49 o 
   0  -4  12       60.88       62.47      5.58 o 
   1  -4  12      102.00      102.56      5.28 o 
   2  -4  12       29.20       23.95      3.55 o 
   3  -4  12       61.38       54.84      8.97 o 
   4  -4  12        1.34        1.78      3.86 o 
   5  -4  12       52.12       64.40      8.40 o 
  -6  -3  12       82.23      119.48     10.57 o 
  -5  -3  12       79.09       78.19      8.84 o 
  -4  -3  12      122.77      139.19      7.59 o 
  -3  -3  12        7.80        6.91      3.06 o 
  -2  -3  12       53.78       53.61      2.29 o 
  -1  -3  12      169.80      145.23      4.52 o 
   0  -3  12      205.68      195.45      5.51 o 
   1  -3  12        0.11        5.63      6.62 o 
   2  -3  12        7.51        7.01      1.75 o 
   3  -3  12       62.51       65.10      8.48 o 
   4  -3  12       10.75       10.85      2.16 o 
   5  -3  12        2.13       10.98      4.42 o 
  -6  -2  12       13.95        6.59      3.29 o 
  -5  -2  12       10.58        6.72      4.24 o 
  -4  -2  12       54.72       43.47      7.62 o 
  -3  -2  12      466.29      425.87     22.27 o 
  -2  -2  12       38.55       34.68      2.72 o 
  -1  -2  12      620.94      663.25     31.13 o 
   0  -2  12       27.27       37.30      3.97 o 
   1  -2  12     1194.58     1280.47     39.96 o 
   2  -2  12       10.65       11.47      1.45 o 
   3  -2  12       96.18      108.01      5.10 o 
   4  -2  12      158.11      141.49     22.46 o 
   5  -2  12       12.37       11.73      4.53 o 
  -6  -1  12        0.58        2.01      2.58 o 
  -5  -1  12       32.21       36.32      5.57 o 
  -4  -1  12      156.76      161.08     12.29 o 
  -3  -1  12      304.90      336.89     24.50 o 
  -2  -1  12        0.00        2.25      1.33 o 
  -1  -1  12      157.87      159.92     13.20 o 
   0  -1  12        1.48        7.88      2.67 o 
   1  -1  12      141.45      119.41      9.03 o 
   2  -1  12       38.74       31.57      2.39 o 
   3  -1  12      205.45      191.16      6.92 o 
   4  -1  12      313.72      347.58     21.92 o 
   5  -1  12       38.92       52.78      7.01 o 
   6  -1  12        2.87        4.73      3.36 o 
  -6   0  12        6.35        8.16      2.55 o 
  -5   0  12       62.83       67.54      6.04 o 
  -4   0  12      294.57      319.60     17.16 o 
  -3   0  12      197.55      178.99     11.52 o 
  -2   0  12       39.95       40.88      3.79 o 
  -1   0  12        7.17        5.65      1.78 o 
   0   0  12      293.38      282.17      5.75 o 
   1   0  12      155.61      164.28      5.94 o 
   2   0  12      179.92      193.20      5.30 o 
   3   0  12       96.84       99.48      9.62 o 
   4   0  12      343.89      336.13     17.47 o 
   5   0  12      769.97      850.70     16.21 o 
   6   0  12       53.69       51.78      8.97 o 
  -6   1  12        5.94        7.53      2.45 o 
  -5   1  12       26.65       18.60      4.35 o 
  -4   1  12      509.91      507.23     30.75 o 
  -3   1  12       46.61       65.13      6.15 o 
  -2   1  12       37.15       36.27      5.69 o 
  -1   1  12        2.75        4.29      0.99 o 
   0   1  12      290.59      318.04      8.35 o 
   1   1  12       58.64       48.89      4.26 o 
   2   1  12        0.73        2.23      1.32 o 
   3   1  12        0.35        3.45      1.17 o 
   4   1  12      404.50      414.71     10.75 o 
   5   1  12      113.73      117.34     18.65 o 
   6   1  12        1.72        6.56      4.24 o 
  -5   2  12       47.48       25.97      5.26 o 
  -4   2  12       47.86       56.85      5.36 o 
  -3   2  12       23.20       17.87      2.09 o 
  -2   2  12       65.10       67.09      3.05 o 
  -1   2  12      622.49      639.50     15.62 o 
   0   2  12      472.92      493.05     15.05 o 
   1   2  12        0.32        2.94      2.65 o 
   2   2  12      231.98      255.51      9.80 o 
   3   2  12      601.59      595.42     15.64 o 
   4   2  12      235.49      228.98      7.99 o 
   5   2  12        9.62        9.60      2.76 o 
   6   2  12        0.70        3.88      3.16 o 
  -5   3  12      338.36      313.09      9.51 o 
  -4   3  12        0.15        1.98      1.70 o 
  -3   3  12        3.33        7.30      1.84 o 
  -2   3  12       41.65       43.25      3.57 o 
  -1   3  12      141.65      133.34     16.71 o 
   0   3  12      257.13      243.52     19.40 o 
   1   3  12       69.62       72.86      7.16 o 
   2   3  12        0.82        4.66      1.26 o 
   3   3  12      109.61       97.99      3.80 o 
   4   3  12      150.75      141.24      7.92 o 
   5   3  12       79.46       75.66      4.70 o 
   6   3  12       12.96       17.32      4.87 o 
  -5   4  12      179.64      181.82      7.74 o 
  -4   4  12        0.01        1.81      3.17 o 
  -3   4  12       22.92       27.13      4.62 o 
  -2   4  12       24.45       21.37      4.68 o 
  -1   4  12        1.00        2.36      1.42 o 
   0   4  12     1111.40     1116.64     26.33 o 
   1   4  12       41.49       40.99      4.75 o 
   2   4  12       54.38       53.94      4.43 o 
   3   4  12       27.81       21.09      2.29 o 
   4   4  12      286.86      257.85     14.27 o 
   5   4  12      137.90      150.18     10.90 o 
   6   4  12       10.88        6.47      3.24 o 
  -5   5  12       12.22       13.31      4.37 o 
  -4   5  12        0.84        3.21      2.83 o 
  -3   5  12      126.30      115.03      4.60 o 
  -2   5  12       69.06       61.55      7.00 o 
  -1   5  12      200.39      178.49      9.69 o 
   0   5  12      149.23      148.37      5.93 o 
   1   5  12        5.15       11.42      4.11 o 
   2   5  12        1.61        3.45      3.20 o 
   3   5  12       88.16       68.19      5.95 o 
   4   5  12       57.51       62.57      6.06 o 
   5   5  12      232.10      206.64     17.43 o 
   6   5  12       39.34       38.52      8.28 o 
  -4   6  12        3.92        7.73      2.12 o 
  -3   6  12        0.61        5.57      2.32 o 
  -2   6  12       64.48       65.31      5.96 o 
  -1   6  12      436.16      399.84     11.47 o 
   0   6  12       94.53       99.73      9.14 o 
   1   6  12      314.14      273.95     13.86 o 
   2   6  12        0.90        2.74      1.97 o 
   3   6  12       76.35       71.76      7.88 o 
   4   6  12       14.02       26.62      4.73 o 
   5   6  12      178.50      170.71     14.08 o 
   6   6  12       39.29       38.59      8.68 o 
  -4   7  12       37.86       43.59      7.66 o 
  -3   7  12       23.80       26.60      5.69 o 
  -2   7  12       86.82       95.98      6.49 o 
  -1   7  12        1.69        5.12      2.82 o 
   0   7  12       25.91       29.46      4.65 o 
   1   7  12       35.48       40.22      7.32 o 
   2   7  12      361.49      360.80     12.00 o 
   3   7  12       15.02       15.69      4.30 o 
   4   7  12      330.44      340.15     19.80 o 
   5   7  12        1.19        5.50      1.31 o 
   6   7  12       13.73        4.76      2.66 o 
  -3   8  12        6.71        8.89      5.02 o 
  -2   8  12       10.33        7.27      4.60 o 
  -1   8  12      289.63      261.70      8.27 o 
   0   8  12      898.05      991.13     37.30 o 
   1   8  12        2.36        8.50      5.03 o 
   2   8  12       46.38       50.26      6.34 o 
   3   8  12        2.62        1.15      3.79 o 
   4   8  12        3.42        5.84      5.36 o 
   5   8  12       27.69       30.92      5.03 o 
  -3   9  12       40.96       41.09      4.39 o 
  -2   9  12        0.57        9.41      3.00 o 
  -1   9  12        9.31       15.03      3.74 o 
   0   9  12     1333.32     1348.40     74.91 o 
   1   9  12        0.50        5.55      5.58 o 
   2   9  12       23.52       30.39      4.13 o 
   3   9  12        5.27        9.29      3.01 o 
   4   9  12        8.71        7.71      5.29 o 
   5   9  12       85.67       80.32      6.57 o 
  -2  10  12        0.39        6.58      2.52 o 
  -1  10  12       13.32       16.40      3.73 o 
   0  10  12        1.42       12.01      3.38 o 
   1  10  12        2.35        6.57      3.53 o 
   2  10  12        2.54        7.34      2.87 o 
   3  10  12        2.47        3.85      3.80 o 
   4  10  12        4.38        5.23      2.34 o 
   5  10  12       14.28       14.21      4.40 o 
  -1  11  12      107.50      122.43     13.98 o 
   0  11  12       66.06       67.38      4.77 o 
   1  11  12       18.15       20.62      4.43 o 
   2  11  12        3.27        9.14      4.20 o 
   3  11  12        5.45        6.10      5.14 o 
   4  11  12        6.95       10.35      3.09 o 
   1  12  12       48.02       71.51     14.51 o 
   2  12  12        0.58        0.51      1.96 o 
  -2 -10  13        4.66        8.42      3.07 o 
  -1 -10  13       83.05       89.70      8.31 o 
   0 -10  13       12.73       15.39      4.11 o 
  -3  -9  13        7.51       10.15      7.11 o 
  -2  -9  13        5.44       10.18      3.02 o 
  -1  -9  13        9.31       13.35      4.72 o 
   0  -9  13        5.83       10.84      4.82 o 
   1  -9  13        7.12       10.60      2.90 o 
  -4  -8  13        3.45       12.26      4.66 o 
  -3  -8  13       12.27       12.21      2.80 o 
  -2  -8  13       39.23       39.74      4.63 o 
  -1  -8  13        0.35        6.12      3.05 o 
   0  -8  13       57.09       52.16      9.07 o 
   1  -8  13        0.53        3.47      2.41 o 
   2  -8  13       10.34        7.81      4.83 o 
  -5  -7  13       22.77       17.67      4.76 o 
  -4  -7  13       44.51       49.86      3.79 o 
  -3  -7  13       77.14       69.45      5.08 o 
  -2  -7  13      305.34      307.60     19.86 o 
  -1  -7  13      163.39      190.57      7.11 o 
   0  -7  13       10.64       18.61      3.26 o 
   1  -7  13       25.83       23.35      4.40 o 
   2  -7  13      111.42      113.97      8.02 o 
   3  -7  13       28.60       24.35      8.75 o 
  -5  -6  13       12.18       23.80      6.04 o 
  -4  -6  13        5.41        6.33      5.11 o 
  -3  -6  13      192.22      186.84      8.79 o 
  -2  -6  13       48.37       52.93      6.36 o 
  -1  -6  13      122.55      109.61      6.56 o 
   0  -6  13       14.98       17.55      4.88 o 
   1  -6  13       81.31       74.20      4.13 o 
   2  -6  13       17.86       11.30      3.26 o 
   3  -6  13       12.44        8.73      2.48 o 
   4  -6  13        0.51       12.96      4.71 o 
  -5  -5  13       25.42       31.20      7.89 o 
  -4  -5  13       39.31       32.65      3.76 o 
  -3  -5  13       14.69       14.74      2.03 o 
  -2  -5  13      262.91      236.90     29.76 o 
  -1  -5  13      592.04      592.56     19.26 o 
   0  -5  13       16.29       19.55      3.45 o 
   1  -5  13       46.00       43.71      5.14 o 
   2  -5  13      275.85      291.37     13.28 o 
   3  -5  13       33.83       37.44      3.90 o 
   4  -5  13       10.51       16.22      6.45 o 
  -5  -4  13       49.14       40.23      6.33 o 
  -4  -4  13      102.27       99.65     34.36 o 
  -3  -4  13      112.72      112.79      5.63 o 
  -2  -4  13      142.99      125.17      5.37 o 
  -1  -4  13      209.99      193.32     17.83 o 
   0  -4  13       64.39       70.42      7.74 o 
   1  -4  13      179.00      172.19      8.74 o 
   2  -4  13      164.41      162.26     10.68 o 
   3  -4  13       17.03       15.64      3.32 o 
   4  -4  13        0.82        0.70      3.43 o 
   5  -4  13       10.47       17.50      5.26 o 
  -6  -3  13        0.59        5.26      4.55 o 
  -5  -3  13        5.23       10.22      4.89 o 
  -4  -3  13       57.93       62.22      5.88 o 
  -3  -3  13      171.59      171.29      8.51 o 
  -2  -3  13       24.86       24.18      2.54 o 
  -1  -3  13      130.93      133.10      5.94 o 
   0  -3  13        3.20        3.93      4.79 o 
   1  -3  13       67.99       55.66      3.91 o 
   2  -3  13       20.72       22.95      8.47 o 
   3  -3  13      125.40      132.90     17.30 o 
   4  -3  13       82.67       87.79      7.55 o 
   5  -3  13        2.31        5.70      4.24 o 
  -6  -2  13       44.37       52.12      6.45 o 
  -5  -2  13       47.21       62.92      8.52 o 
  -4  -2  13       33.81       41.62      8.56 o 
  -3  -2  13       85.11      101.90     14.61 o 
  -2  -2  13       16.45       17.96      1.45 o 
  -1  -2  13      189.86      187.56      6.29 o 
   0  -2  13      834.43      911.15     41.90 o 
   1  -2  13       43.35       44.62      4.84 o 
   2  -2  13       59.64       57.91      5.34 o 
   3  -2  13      148.90      156.04     18.17 o 
   4  -2  13        2.13        2.16      0.88 o 
   5  -2  13       25.08       32.67      5.97 o 
  -6  -1  13       41.06       36.34      5.18 o 
  -5  -1  13       11.69       17.29      5.00 o 
  -4  -1  13        0.25        5.95      4.55 o 
  -3  -1  13       77.70       66.14      7.17 o 
  -2  -1  13       25.02       25.02      1.68 o 
  -1  -1  13      708.29      699.22     19.37 o 
   0  -1  13      194.63      206.97      8.24 o 
   1  -1  13      980.12     1050.41     59.00 o 
   2  -1  13       10.95       18.32      2.01 o 
   3  -1  13        2.54        4.27      1.38 o 
   4  -1  13      292.05      314.93     14.51 o 
   5  -1  13       15.83        9.89      4.51 o 
   6  -1  13       16.38       16.50      5.09 o 
  -6   0  13        4.22        1.51      2.48 o 
  -5   0  13        1.66       12.76      5.44 o 
  -4   0  13        1.13        5.86      4.55 o 
  -3   0  13      654.49      634.32     24.48 o 
  -2   0  13       59.24       50.05      2.86 o 
  -1   0  13      124.64      143.74      8.09 o 
   0   0  13     1147.02     1181.74     22.25 o 
   1   0  13       22.89       36.25      3.85 o 
   2   0  13        1.05        3.93      1.36 o 
   3   0  13      199.76      187.05      8.09 o 
   4   0  13      310.22      296.91     10.84 o 
   5   0  13       22.95       18.65      4.98 o 
   6   0  13        0.21        3.99      2.88 o 
  -5   1  13       10.81        9.89      4.64 o 
  -4   1  13       47.54       42.72      6.38 o 
  -3   1  13       16.96       19.10      5.29 o 
  -2   1  13        9.06       11.03      2.07 o 
  -1   1  13       32.17       46.68      6.15 o 
   0   1  13      313.18      330.78     11.69 o 
   1   1  13      118.55      140.58      6.97 o 
   2   1  13      131.57      122.48      5.47 o 
   3   1  13      459.36      459.51     21.93 o 
   4   1  13      386.82      372.12      9.84 o 
   5   1  13       16.42       15.25      5.11 o 
   6   1  13       41.02       45.92     10.50 o 
  -5   2  13       16.51       24.44      5.25 o 
  -4   2  13       83.08       64.77     10.44 o 
  -3   2  13        1.87        2.78      1.57 o 
  -2   2  13       78.43       70.04      4.39 o 
  -1   2  13        1.10        5.11      3.49 o 
   0   2  13      160.31      153.70      6.34 o 
   1   2  13        3.83        6.24      1.78 o 
   2   2  13       86.31       85.01      4.66 o 
   3   2  13      117.97      116.56      6.21 o 
   4   2  13        9.91       10.86      1.85 o 
   5   2  13       32.08       38.75      6.13 o 
   6   2  13        1.55        3.63      1.82 o 
  -5   3  13        9.30       11.06      4.49 o 
  -4   3  13      270.54      225.71     15.40 o 
  -3   3  13        4.13        4.62      2.15 o 
  -2   3  13      259.50      261.52     14.38 o 
  -1   3  13       22.97       28.72      5.05 o 
   0   3  13      376.21      421.06     11.63 o 
   1   3  13       54.70       46.94      5.52 o 
   2   3  13        0.25        1.01      1.81 o 
   3   3  13       12.86       17.47      2.59 o 
   4   3  13       91.35       98.31      4.57 o 
   5   3  13      133.18      126.08     19.61 o 
   6   3  13       14.02        8.70      2.88 o 
  -5   4  13       56.03       57.69      5.91 o 
  -4   4  13        1.75        4.43      1.70 o 
  -3   4  13       49.18       57.07     13.52 o 
  -2   4  13       38.38       35.22      6.27 o 
  -1   4  13        3.69        4.72      2.20 o 
   0   4  13      797.94      743.33     33.57 o 
   1   4  13       55.86       75.71     12.74 o 
   2   4  13       52.50       63.12      8.24 o 
   3   4  13        0.37        3.42      1.82 o 
   4   4  13       11.42        8.22      1.61 o 
   5   4  13       29.23       21.08      4.54 o 
   6   4  13        3.59        5.62      3.49 o 
  -5   5  13       24.66       30.16      4.98 o 
  -4   5  13       76.62       55.07      4.89 o 
  -3   5  13       83.94       96.23      3.46 o 
  -2   5  13       12.76        7.86      4.30 o 
  -1   5  13       18.20       19.37      2.45 o 
   0   5  13      213.61      204.70      7.97 o 
   1   5  13      154.08      165.65     19.47 o 
   2   5  13       97.69       94.34      9.69 o 
   3   5  13       50.24       50.02      7.34 o 
   4   5  13      548.41      534.79     43.28 o 
   5   5  13      154.65      149.16     10.90 o 
   6   5  13        1.69        6.11      2.28 o 
  -4   6  13        2.55        5.66      1.64 o 
  -3   6  13       18.24       12.87      3.44 o 
  -2   6  13       10.91       14.59      3.40 o 
  -1   6  13      379.10      390.08     27.35 o 
   0   6  13      214.30      222.12      9.01 o 
   1   6  13      776.91      771.36     26.27 o 
   2   6  13      199.49      225.55     18.36 o 
   3   6  13        8.42       10.85      4.78 o 
   4   6  13       17.02        8.02      2.18 o 
   5   6  13       33.57       30.22      4.25 o 
   6   6  13        0.76        2.93      1.58 o 
  -4   7  13        3.41       -0.23      2.78 o 
  -3   7  13        0.04        2.92      1.62 o 
  -2   7  13       25.57       26.55      4.37 o 
  -1   7  13       85.99       86.36      5.72 o 
   0   7  13      185.13      208.87     23.51 o 
   1   7  13      159.89      171.94     15.64 o 
   2   7  13       63.49       77.42     18.58 o 
   3   7  13        3.58        7.30      2.90 o 
   4   7  13      178.84      177.72     19.67 o 
   5   7  13        6.08        5.91      3.70 o 
   6   7  13       21.08       10.52      3.36 o 
  -3   8  13       18.80       26.53      5.05 o 
  -2   8  13        1.25        5.16      2.03 o 
  -1   8  13      109.13      105.41      5.65 o 
   0   8  13      542.39      587.28     33.59 o 
   1   8  13        2.39        4.51      1.93 o 
   2   8  13       27.10       29.87      4.73 o 
   3   8  13        0.47        3.24      2.32 o 
   4   8  13        8.68       11.04      2.72 o 
   5   8  13        7.40       10.22      3.20 o 
  -3   9  13        0.63        4.28      5.43 o 
  -2   9  13        5.12        8.16      3.83 o 
  -1   9  13        2.51        6.81      2.18 o 
   0   9  13      567.97      621.63     41.18 o 
   1   9  13       78.67       83.85      8.49 o 
   2   9  13       20.55       26.44      8.46 o 
   3   9  13        9.35        7.65      2.63 o 
   4   9  13        6.85       13.17      3.70 o 
   5   9  13       17.71       10.82      5.10 o 
  -2  10  13       10.24       14.01      3.09 o 
  -1  10  13        4.83        8.58      2.97 o 
   0  10  13      181.39      200.20     14.50 o 
   1  10  13      153.11      168.81     15.97 o 
   2  10  13        0.18        7.24      2.67 o 
   3  10  13        7.34        5.87      2.41 o 
   4  10  13       55.39       51.95      7.94 o 
  -1  11  13       18.05       23.78      4.92 o 
   0  11  13       10.76       10.70      3.28 o 
   1  11  13        0.53        8.38      3.50 o 
   2  11  13        0.68        6.24      3.31 o 
   3  11  13        1.46        5.98      2.90 o 
   4  11  13        0.29        9.67      2.59 o 
   1  12  13       17.77        8.89      4.03 o 
   2  12  13        3.57        9.26      4.99 o 
  -3  -9  14       43.26       41.03      5.12 o 
  -2  -9  14        1.51        6.54      4.31 o 
  -1  -9  14       27.65       35.21      5.37 o 
   0  -9  14       13.93       19.66      4.42 o 
   1  -9  14        5.21        9.19      7.24 o 
  -4  -8  14        3.64        5.16      2.97 o 
  -3  -8  14       13.40       12.69      3.04 o 
  -2  -8  14       15.56       18.78      4.89 o 
  -1  -8  14       16.16       24.39      8.20 o 
   0  -8  14       27.47       19.44      4.09 o 
   1  -8  14        2.01        8.34      4.36 o 
   2  -8  14        0.23        7.12      5.00 o 
  -4  -7  14       12.01       17.13      4.91 o 
  -3  -7  14        0.66        2.92      2.78 o 
  -2  -7  14       17.00       12.52      3.40 o 
  -1  -7  14        2.11        4.85      1.94 o 
   0  -7  14       86.27       90.97      8.07 o 
   1  -7  14        4.37       13.06      4.31 o 
   2  -7  14        0.13        7.53      2.42 o 
   3  -7  14       72.88       74.96      5.35 o 
  -5  -6  14        6.43       31.50      5.93 o 
  -4  -6  14        0.00       11.29      5.82 o 
  -3  -6  14        0.84        1.70      3.21 o 
  -2  -6  14       59.88       75.49      3.93 o 
  -1  -6  14       23.90       18.87      3.77 o 
   0  -6  14        3.84        7.39      2.84 o 
   1  -6  14      130.71      117.55      6.81 o 
   2  -6  14      281.11      302.63      8.50 o 
   3  -6  14      104.16      104.73      4.40 o 
  -5  -5  14        3.32        4.82      4.10 o 
  -4  -5  14       11.36        6.49      3.74 o 
  -3  -5  14       31.15       31.43      6.71 o 
  -2  -5  14      181.63      165.44     12.76 o 
  -1  -5  14       75.74       83.67      6.36 o 
   0  -5  14      400.20      381.51     27.21 o 
   1  -5  14       20.44       20.97      4.08 o 
   2  -5  14       14.11       11.47      2.82 o 
   3  -5  14        5.41        2.02      1.86 o 
   4  -5  14       15.03       12.78      4.33 o 
  -5  -4  14        3.96       11.32      5.00 o 
  -4  -4  14        4.67        2.93      3.96 o 
  -3  -4  14        1.13        1.41      2.92 o 
  -2  -4  14       95.52       78.79     10.92 o 
  -1  -4  14       19.84       17.59      5.75 o 
   0  -4  14        0.60        9.61      4.82 o 
   1  -4  14       98.65      101.52     16.07 o 
   2  -4  14       69.95       77.57      8.23 o 
   3  -4  14      461.14      414.31     41.53 o 
   4  -4  14        2.96        6.92      3.86 o 
  -5  -3  14        0.53        7.10      3.86 o 
  -4  -3  14        1.93       23.19      7.61 o 
  -3  -3  14      139.79      117.41      5.04 o 
  -2  -3  14       56.92       58.01      5.61 o 
  -1  -3  14       17.06       21.41      2.78 o 
   0  -3  14        2.22       10.47      3.60 o 
   1  -3  14        2.23        7.63      3.30 o 
   2  -3  14      277.96      308.01     13.72 o 
   3  -3  14       44.13       52.88      9.42 o 
   4  -3  14       86.42      111.43     11.70 o 
   5  -3  14       47.00       40.80      6.06 o 
  -5  -2  14        1.90       12.39      5.79 o 
  -4  -2  14        5.75       15.20      6.20 o 
  -3  -2  14      158.88      152.10      9.50 o 
  -2  -2  14       16.48       22.55      2.37 o 
  -1  -2  14        2.55        6.90      2.01 o 
   0  -2  14      235.85      229.28      8.67 o 
   1  -2  14       55.02       36.56      8.83 o 
   2  -2  14      106.90      128.88      7.42 o 
   3  -2  14       23.69       20.45      2.32 o 
   4  -2  14       16.72       11.93      3.16 o 
   5  -2  14        3.56        7.01      4.78 o 
  -5  -1  14        3.59        8.97      4.15 o 
  -4  -1  14      108.85      114.57      7.53 o 
  -3  -1  14      300.27      285.20     16.66 o 
  -2  -1  14       79.97       75.70      5.33 o 
  -1  -1  14      231.87      238.06     11.00 o 
   0  -1  14        0.90        7.65      2.80 o 
   1  -1  14       51.58       45.28      3.48 o 
   2  -1  14      961.08      944.64     25.54 o 
   3  -1  14        2.90        2.29      1.83 o 
   4  -1  14        0.03        1.69      5.79 o 
   5  -1  14       37.89       44.77      6.97 o 
  -5   0  14        7.61        6.79      3.81 o 
  -4   0  14      210.01      218.62     10.73 o 
  -3   0  14      129.66      137.96     13.84 o 
  -2   0  14        0.07        1.06      2.11 o 
  -1   0  14       42.92       35.37      4.47 o 
   0   0  14      182.76      179.14      9.54 o 
   1   0  14        9.71        6.45      5.18 o 
   2   0  14     1106.96      983.41     39.95 o 
   3   0  14      566.58      540.60     17.92 o 
   4   0  14       89.45       84.81      3.99 o 
   5   0  14       11.41       16.27      5.37 o 
   6   0  14        0.73        5.88      4.06 o 
  -5   1  14       42.77       44.19      6.41 o 
  -4   1  14        0.02       -0.34      3.50 o 
  -3   1  14      107.59      107.77     12.42 o 
  -2   1  14        0.25        7.10      2.66 o 
  -1   1  14      153.95      143.58      6.96 o 
   0   1  14      135.68      128.07      6.87 o 
   1   1  14       86.36       82.24     10.41 o 
   2   1  14       42.09       53.01      3.05 o 
   3   1  14      113.46      100.59      5.09 o 
   4   1  14      112.08       91.33      3.94 o 
   5   1  14        0.04       -1.87      3.50 o 
   6   1  14        0.24        8.14      3.49 o 
  -5   2  14      170.04      185.80      8.74 o 
  -4   2  14       88.57       75.48     16.57 o 
  -3   2  14      165.73      147.98      7.33 o 
  -2   2  14      284.60      275.59      8.29 o 
  -1   2  14      181.28      181.55      9.75 o 
   0   2  14       65.86       63.48      4.05 o 
   1   2  14       58.06       72.64      6.67 o 
   2   2  14      155.05      157.30     14.54 o 
   3   2  14      356.74      372.94     22.49 o 
   4   2  14      315.55      304.55     11.21 o 
   5   2  14        3.26        0.36      2.07 o 
   6   2  14       33.85       30.39      4.89 o 
  -5   3  14       43.11       52.93      5.55 o 
  -4   3  14       16.95       14.61      5.48 o 
  -3   3  14      137.13      114.92      7.96 o 
  -2   3  14       72.66       71.80      4.59 o 
  -1   3  14       66.78       54.07      6.40 o 
   0   3  14       60.01       62.74      6.03 o 
   1   3  14        5.11        9.43      2.82 o 
   2   3  14       42.37       45.19      3.66 o 
   3   3  14        5.35        7.99      2.05 o 
   4   3  14       51.90       59.36      6.50 o 
   5   3  14       19.90       29.22      5.47 o 
   6   3  14        1.47        4.94      3.63 o 
  -5   4  14       19.84       13.75      4.24 o 
  -4   4  14        0.84        7.44      4.32 o 
  -3   4  14       70.84       61.68      5.02 o 
  -2   4  14        7.09        2.76      1.98 o 
  -1   4  14      489.67      473.67     30.56 o 
   0   4  14      368.29      373.63     14.77 o 
   1   4  14       30.36       34.16      5.69 o 
   2   4  14       32.45       30.31      3.55 o 
   3   4  14        0.21        0.93      1.44 o 
   4   4  14      119.33      128.99      9.46 o 
   5   4  14       54.58       45.56      5.46 o 
   6   4  14       12.89        8.81      3.60 o 
  -4   5  14        0.02        1.17      2.86 o 
  -3   5  14        5.03        9.16      4.41 o 
  -2   5  14      110.94      109.60     11.66 o 
  -1   5  14       42.22       42.34      5.72 o 
   0   5  14        0.09        2.86      2.38 o 
   1   5  14      177.78      216.32     13.07 o 
   2   5  14       23.88       25.42      3.03 o 
   3   5  14       30.11       22.05     10.61 o 
   4   5  14       44.15       28.57     10.06 o 
   5   5  14       18.41       10.43      3.09 o 
   6   5  14       62.01       67.85     10.70 o 
  -4   6  14       29.63       29.10      6.15 o 
  -3   6  14       16.88       13.07      2.89 o 
  -2   6  14        6.55        2.66      1.68 o 
  -1   6  14       35.51       33.55     10.52 o 
   0   6  14      323.09      329.63     10.12 o 
   1   6  14       10.14        9.24      2.78 o 
   2   6  14       13.67       14.38      4.96 o 
   3   6  14        2.07        3.06      1.45 o 
   4   6  14       32.90       40.67      4.38 o 
   5   6  14       83.58       81.68      9.70 o 
   6   6  14       20.67       31.19      5.12 o 
  -4   7  14        5.21       12.11      4.73 o 
  -3   7  14       17.29       21.42      2.97 o 
  -2   7  14        2.91        6.39      6.17 o 
  -1   7  14       16.21       18.19      5.24 o 
   0   7  14       80.02      105.79      8.00 o 
   1   7  14        4.09        7.77      4.33 o 
   2   7  14        1.24        3.34      2.33 o 
   3   7  14      152.68      145.89      6.18 o 
   4   7  14       11.60       18.15      5.01 o 
   5   7  14       27.22       31.29      5.76 o 
  -3   8  14       32.66       35.86      3.49 o 
  -2   8  14        0.01        4.63      4.29 o 
  -1   8  14      146.53      168.41     13.65 o 
   0   8  14       92.88       92.86      6.26 o 
   1   8  14      165.11      165.96      8.54 o 
   2   8  14      110.47      116.54     12.55 o 
   3   8  14        3.38        8.21      5.24 o 
   4   8  14        8.41       14.00      5.26 o 
   5   8  14       42.93       34.36      5.44 o 
  -2   9  14        6.69       12.31      3.24 o 
  -1   9  14       78.43       76.29      8.73 o 
   0   9  14      106.90       91.08      6.64 o 
   1   9  14        2.56        8.92      4.13 o 
   2   9  14        1.07        6.40      2.79 o 
   3   9  14       39.11       36.75      4.54 o 
   4   9  14        6.87        5.41      3.74 o 
   5   9  14       67.57       61.43      6.37 o 
  -2  10  14        2.13        7.01      2.21 o 
  -1  10  14      178.68      180.71      6.29 o 
   0  10  14       37.46       44.19      4.70 o 
   1  10  14        3.13        3.61      6.94 o 
   2  10  14        0.07        6.09      2.92 o 
   3  10  14        2.76        9.48      3.91 o 
   4  10  14        0.56        0.80      3.92 o 
   0  11  14       31.73       42.63      5.28 o 
   1  11  14      119.12      142.72      9.88 o 
   2  11  14        0.08        9.47      3.82 o 
   3  11  14       12.62       17.34      8.91 o 
  -2  -9  15       21.03       18.69      3.55 o 
  -1  -9  15       11.82        8.57      2.78 o 
   0  -9  15        6.83        6.48      5.47 o 
  -3  -8  15       48.81       40.28      3.38 o 
  -2  -8  15        0.74        5.08      6.67 o 
  -1  -8  15       32.44       28.57      5.83 o 
   0  -8  15       47.91       48.20      4.95 o 
   1  -8  15        0.41        9.57      3.00 o 
   2  -8  15       11.88       11.55      3.36 o 
  -4  -7  15        0.02        6.06      3.42 o 
  -3  -7  15        0.16        3.04      1.48 o 
  -2  -7  15       80.96       66.00      5.49 o 
  -1  -7  15       26.19       23.40      3.59 o 
   0  -7  15        9.05        5.59      3.51 o 
   1  -7  15       14.07       26.26      8.53 o 
   2  -7  15       12.62        8.44      2.85 o 
   3  -7  15        4.32       11.49      3.29 o 
  -5  -6  15        1.34       11.36      4.08 o 
  -4  -6  15        6.49       11.88      3.94 o 
  -3  -6  15       62.54       53.26      4.35 o 
  -2  -6  15      290.61      290.60     24.41 o 
  -1  -6  15        0.24        3.73      2.12 o 
   0  -6  15        4.33        6.96      2.29 o 
   1  -6  15        2.36        5.29      2.36 o 
   2  -6  15       71.07       83.43      6.61 o 
   3  -6  15       45.78       43.43      5.23 o 
  -5  -5  15        0.00       12.38      4.31 o 
  -4  -5  15        0.60        7.42      5.32 o 
  -3  -5  15      108.12      124.48     14.55 o 
  -2  -5  15        3.76        8.30      5.67 o 
  -1  -5  15      298.41      285.53     10.65 o 
   0  -5  15       33.02       27.69      4.28 o 
   1  -5  15       21.32       25.30      4.22 o 
   2  -5  15      162.31      141.62     20.52 o 
   3  -5  15       81.88       84.47      9.86 o 
   4  -5  15       12.78       18.60      5.18 o 
  -5  -4  15        2.00        3.24      3.90 o 
  -4  -4  15        2.62       13.16      6.09 o 
  -3  -4  15      585.29      628.47      7.89 o 
  -2  -4  15      219.69      227.96     35.49 o 
  -1  -4  15        1.20        6.50      2.47 o 
   0  -4  15      219.52      212.66     11.96 o 
   1  -4  15      156.55      178.92      8.89 o 
   2  -4  15      101.54       97.19      4.63 o 
   3  -4  15       10.72        4.06      2.94 o 
   4  -4  15       50.87       58.45      5.73 o 
  -5  -3  15       11.64       53.81      7.33 o 
  -4  -3  15       40.36       56.06      7.76 o 
  -3  -3  15       36.63       33.41      3.75 o 
  -2  -3  15       74.92       76.54      8.38 o 
  -1  -3  15      101.51       87.90      7.78 o 
   0  -3  15        6.00       12.15      2.90 o 
   1  -3  15       44.37       43.41      5.61 o 
   2  -3  15      163.65      156.85     10.87 o 
   3  -3  15       22.88       18.77      5.78 o 
   4  -3  15        0.42        4.83      3.74 o 
   5  -3  15        0.22        2.81      3.68 o 
  -5  -2  15        6.86       11.34      4.40 o 
  -4  -2  15        2.16        0.51      4.10 o 
  -3  -2  15     1019.27     1022.24     42.28 o 
  -2  -2  15      603.23      605.76     24.39 o 
  -1  -2  15       31.07       35.41      5.53 o 
   0  -2  15        0.01        8.84      2.86 o 
   1  -2  15        0.83       10.53      3.00 o 
   2  -2  15      428.72      393.79     13.54 o 
   3  -2  15        9.64        5.10      1.82 o 
   4  -2  15       44.99       43.94      6.33 o 
   5  -2  15       10.34       19.08      6.06 o 
  -5  -1  15       13.45       18.96      5.84 o 
  -4  -1  15        7.26        7.33      4.31 o 
  -3  -1  15       85.96       88.53      9.06 o 
  -2  -1  15       93.62       86.97      9.85 o 
  -1  -1  15      193.00      207.94     15.79 o 
   0  -1  15      322.39      307.43     13.19 o 
   1  -1  15        3.14        7.68      6.91 o 
   2  -1  15      111.24      122.97      8.43 o 
   3  -1  15       52.64       52.67      6.63 o 
   4  -1  15       85.93       75.37      3.94 o 
   5  -1  15        3.42        4.58      3.72 o 
  -5   0  15       10.93        9.49      3.86 o 
  -4   0  15       76.25       64.43      7.56 o 
  -3   0  15       13.23        8.58      4.87 o 
  -2   0  15       88.49       67.08      5.71 o 
  -1   0  15      629.99      633.74     16.42 o 
   0   0  15      310.44      308.82     13.39 o 
   1   0  15       41.73       50.10      3.83 o 
   2   0  15      152.08      167.97      8.79 o 
   3   0  15      717.56      693.38     17.92 o 
   4   0  15       65.91       70.14     11.49 o 
   5   0  15        2.12        1.69      5.48 o 
  -5   1  15        0.40       -0.29      2.58 o 
  -4   1  15      135.03      150.16     11.67 o 
  -3   1  15      236.53      250.32     14.51 o 
  -2   1  15      165.33      170.02     10.27 o 
  -1   1  15       17.99       17.48      1.84 o 
   0   1  15       10.38       10.08      2.54 o 
   1   1  15       71.66       68.61      7.03 o 
   2   1  15      154.13      163.85      9.36 o 
   3   1  15      149.61      145.12      7.56 o 
   4   1  15        4.01        5.12      1.90 o 
   5   1  15        2.88        5.86      4.11 o 
   6   1  15        8.01        7.21      2.19 o 
  -5   2  15        0.30        7.26      2.88 o 
  -4   2  15        1.21        7.96      4.21 o 
  -3   2  15        3.49        1.77      1.25 o 
  -2   2  15      262.56      248.80     17.06 o 
  -1   2  15       29.12       20.95      2.32 o 
   0   2  15       17.00       22.23      5.49 o 
   1   2  15        0.02        1.19      1.24 o 
   2   2  15      428.94      454.42     17.98 o 
   3   2  15     1018.54      968.94     24.66 o 
   4   2  15       19.75       22.15      4.47 o 
   5   2  15        1.39        5.43      4.37 o 
   6   2  15       29.32       12.03      4.11 o 
  -5   3  15        1.54       14.76      4.60 o 
  -4   3  15        9.38       11.73      5.07 o 
  -3   3  15        4.90        6.05      1.90 o 
  -2   3  15       47.94       38.48      4.06 o 
  -1   3  15       39.65       36.18      5.17 o 
   0   3  15       29.07       30.92      3.33 o 
   1   3  15      100.39      115.43      7.29 o 
   2   3  15       34.84       34.67      3.36 o 
   3   3  15       92.08       87.34     10.97 o 
   4   3  15       37.79       35.33      3.71 o 
   5   3  15       22.04       20.40      5.28 o 
   6   3  15       25.38       24.91      6.16 o 
  -5   4  15        4.93       -1.15      2.15 o 
  -4   4  15        4.87        6.08      3.14 o 
  -3   4  15       26.73       22.36      3.11 o 
  -2   4  15      104.76       87.16     18.12 o 
  -1   4  15      167.94      167.75     13.16 o 
   0   4  15      397.79      389.12     15.56 o 
   1   4  15     1145.82     1046.06     76.25 o 
   2   4  15      334.90      344.92     24.37 o 
   3   4  15      530.58      526.08     18.39 o 
   4   4  15       54.66       42.35      3.68 o 
   5   4  15       57.03       56.63     10.91 o 
   6   4  15       24.90       21.21      6.34 o 
  -4   5  15       13.43       17.93      5.44 o 
  -3   5  15        2.52        9.67      2.85 o 
  -2   5  15       62.85       66.21      3.79 o 
  -1   5  15      730.46      741.37     39.50 o 
   0   5  15      201.42      212.86     12.28 o 
   1   5  15        1.92        7.96      4.25 o 
   2   5  15       24.97       24.90      3.74 o 
   3   5  15       37.14       43.38      5.63 o 
   4   5  15      223.95      204.59     11.24 o 
   5   5  15       84.53       83.46     13.25 o 
   6   5  15       69.05       44.01      9.35 o 
  -4   6  15        0.65       12.38      4.98 o 
  -3   6  15       58.65       57.52      8.35 o 
  -2   6  15       42.77       40.15      3.92 o 
  -1   6  15       13.78       10.83      3.44 o 
   0   6  15        0.88        3.38      5.84 o 
   1   6  15      363.41      312.62     12.88 o 
   2   6  15       82.62       74.16      8.39 o 
   3   6  15      162.07      146.92      9.69 o 
   4   6  15       26.62       23.00      4.39 o 
   5   6  15        1.59        0.02      2.23 o 
  -3   7  15        7.72        4.05      3.77 o 
  -2   7  15        2.66        5.63      2.78 o 
  -1   7  15      217.31      215.70     21.61 o 
   0   7  15      728.62      766.81     32.04 o 
   1   7  15      370.66      397.75     14.32 o 
   2   7  15        3.67        3.48      1.93 o 
   3   7  15      202.32      158.87      7.83 o 
   4   7  15       16.01       18.59      7.79 o 
   5   7  15      150.35      136.33     12.38 o 
  -3   8  15        0.07        5.85      2.75 o 
  -2   8  15        2.58        7.96      3.60 o 
  -1   8  15       62.56       66.12      7.74 o 
   0   8  15       73.03       84.54      7.35 o 
   1   8  15        3.80       12.86      3.52 o 
   2   8  15        0.53        3.30      6.05 o 
   3   8  15      150.22      155.96     15.47 o 
   4   8  15       34.71       30.04      4.00 o 
   5   8  15        0.10        4.24      1.66 o 
  -2   9  15       15.77        8.30      4.60 o 
  -1   9  15        3.19        4.01      2.51 o 
   0   9  15       76.46       68.61      6.09 o 
   1   9  15      369.31      396.97     13.54 o 
   2   9  15       31.35       31.83      4.05 o 
   3   9  15        0.62       13.62      4.00 o 
   4   9  15       11.51       17.42      4.83 o 
  -1  10  15       64.47       63.21      7.57 o 
   0  10  15        8.11       13.66      8.06 o 
   1  10  15      131.39      146.43     19.35 o 
   2  10  15        0.08        7.39      3.56 o 
   3  10  15       96.41       84.69      8.76 o 
   4  10  15        0.39        5.94      1.53 o 
   0  11  15        4.30        2.56      1.74 o 
   1  11  15       13.27       19.11      4.28 o 
   2  11  15       18.91       22.80      4.22 o 
   3  11  15        0.49        5.30      2.76 o 
  -1  -9  16        0.91        1.17      2.32 o 
  -3  -8  16        1.45        1.83      1.45 o 
  -2  -8  16        0.66        5.06      1.96 o 
  -1  -8  16        0.05        1.98      2.08 o 
   0  -8  16       19.38       20.25      4.19 o 
   1  -8  16        3.19       11.61      3.17 o 
  -4  -7  16        0.49        2.70      3.43 o 
  -3  -7  16       26.91       18.84      3.50 o 
  -2  -7  16        5.05       15.17      5.66 o 
  -1  -7  16      160.16      156.36     10.47 o 
   0  -7  16       28.31       28.50      6.00 o 
   1  -7  16       33.80       34.85      4.36 o 
   2  -7  16       52.10       61.10      4.87 o 
  -4  -6  16       38.50       40.24      5.86 o 
  -3  -6  16       19.88       14.04      2.80 o 
  -2  -6  16       53.08       53.59      4.60 o 
  -1  -6  16       21.48       24.71      4.48 o 
   0  -6  16        1.37        3.54      2.44 o 
   1  -6  16       31.97       24.34      3.65 o 
   2  -6  16       14.43       17.24      2.84 o 
   3  -6  16       13.85       13.30      2.79 o 
  -5  -5  16        0.86       10.16      3.85 o 
  -4  -5  16       29.42       31.65      5.19 o 
  -3  -5  16       45.53       36.73      4.30 o 
  -2  -5  16       17.89       14.59      2.82 o 
  -1  -5  16       18.94       16.59      7.00 o 
   0  -5  16       64.01       67.17      7.35 o 
   1  -5  16       87.75       93.73      4.68 o 
   2  -5  16       31.30       31.07      3.95 o 
   3  -5  16       95.00      117.23     10.46 o 
   4  -5  16      135.68      164.25     14.54 o 
  -5  -4  16        0.13        3.13      3.52 o 
  -4  -4  16       11.33       14.49      5.37 o 
  -3  -4  16       74.91       65.61      6.29 o 
  -2  -4  16      123.47      119.26     11.07 o 
  -1  -4  16       19.28       21.15      3.02 o 
   0  -4  16       80.89       72.32     10.73 o 
   1  -4  16        0.03        2.80      2.24 o 
   2  -4  16        7.54       10.79      3.54 o 
   3  -4  16      117.93       91.47      6.40 o 
   4  -4  16        0.02        1.35      3.32 o 
  -5  -3  16       19.03       28.25      7.10 o 
  -4  -3  16        2.00        5.91      3.86 o 
  -3  -3  16       62.14       53.66      3.44 o 
  -2  -3  16        8.16        5.25      2.41 o 
  -1  -3  16       17.47       19.36      3.80 o 
   0  -3  16        4.12        5.68      2.89 o 
   1  -3  16       39.95       36.93      4.33 o 
   2  -3  16      250.97      255.64     19.85 o 
   3  -3  16      118.71      116.75      6.15 o 
   4  -3  16       67.49       74.39      6.85 o 
  -5  -2  16        0.36       11.68      5.39 o 
  -4  -2  16        5.23        7.01      5.03 o 
  -3  -2  16      356.86      379.54     18.69 o 
  -2  -2  16       51.34       48.52      4.96 o 
  -1  -2  16        8.64        5.68      1.97 o 
   0  -2  16      107.96      118.73     11.42 o 
   1  -2  16       27.73       25.26      3.50 o 
   2  -2  16      171.78      196.21      8.31 o 
   3  -2  16       29.97       38.17      3.55 o 
   4  -2  16        6.11       20.83      5.61 o 
   5  -2  16        0.84        6.33      4.04 o 
  -5  -1  16        0.13        2.99      3.14 o 
  -4  -1  16        9.51        8.54      4.83 o 
  -3  -1  16        0.94       11.07      6.20 o 
  -2  -1  16      980.05      971.69     30.51 o 
  -1  -1  16       17.64       11.91      2.12 o 
   0  -1  16      154.02      173.95      9.56 o 
   1  -1  16       46.78       44.46      3.60 o 
   2  -1  16       76.41       81.46      9.06 o 
   3  -1  16       13.42       17.40      2.50 o 
   4  -1  16       19.89       16.99      3.41 o 
   5  -1  16        0.16        8.18      4.06 o 
  -5   0  16        6.01       13.37      4.22 o 
  -4   0  16       45.51       62.60      8.92 o 
  -3   0  16        3.66        6.76      6.47 o 
  -2   0  16       27.42       26.60      4.08 o 
  -1   0  16       15.10       10.52      3.45 o 
   0   0  16       91.97      102.77      6.05 o 
   1   0  16        7.55        6.52      2.64 o 
   2   0  16       78.57       72.65      6.22 o 
   3   0  16      154.55      142.21      6.62 o 
   4   0  16        0.10        2.49      2.09 o 
   5   0  16       26.80       10.50      4.29 o 
  -5   1  16       27.86       25.18      6.20 o 
  -4   1  16        5.75       12.83      5.28 o 
  -3   1  16       30.62       20.16      5.90 o 
  -2   1  16       11.06       12.39      3.31 o 
  -1   1  16       14.84       16.02      3.36 o 
   0   1  16       16.04        9.36      2.60 o 
   1   1  16       42.10       39.85      4.16 o 
   2   1  16       10.41       11.30      3.02 o 
   3   1  16      606.08      585.57     18.79 o 
   4   1  16       18.93       17.18      2.86 o 
   5   1  16       10.27       15.17      6.13 o 
  -5   2  16       12.61       27.79      6.70 o 
  -4   2  16       11.66       32.51      7.64 o 
  -3   2  16      113.98      113.71      7.20 o 
  -2   2  16      441.99      433.14     11.58 o 
  -1   2  16       18.32        9.48      1.60 o 
   0   2  16       84.05       65.82      5.57 o 
   1   2  16      164.96      164.50     12.70 o 
   2   2  16       11.45        2.03      5.62 o 
   3   2  16        8.89       10.32      2.67 o 
   4   2  16       31.66       29.62      4.34 o 
   5   2  16       16.83       14.10      3.29 o 
  -5   3  16       34.95       30.04      4.98 o 
  -4   3  16        0.50        8.99      4.13 o 
  -3   3  16       24.89       15.13      1.93 o 
  -2   3  16        4.07        2.37      1.23 o 
  -1   3  16      239.00      242.28      9.27 o 
   0   3  16       42.40       46.86      4.43 o 
   1   3  16        4.17        6.87      2.51 o 
   2   3  16      212.96      224.25      9.99 o 
   3   3  16       67.70       59.18      6.89 o 
   4   3  16       58.39       61.47      5.29 o 
   5   3  16        4.68        8.40      3.36 o 
  -4   4  16        0.00        2.71      2.99 o 
  -3   4  16        1.27        4.21      1.91 o 
  -2   4  16       19.38       14.21      4.26 o 
  -1   4  16       44.11       48.08     11.03 o 
   0   4  16        3.58        4.97      2.23 o 
   1   4  16       17.90       18.14      2.89 o 
   2   4  16       72.96       67.77      5.49 o 
   3   4  16       17.49       15.18      3.93 o 
   4   4  16       40.08       37.55      4.94 o 
   5   4  16       29.05       33.87      6.44 o 
  -4   5  16        0.04        3.54      2.89 o 
  -3   5  16        0.38        3.75      4.32 o 
  -2   5  16      389.43      323.26     14.29 o 
  -1   5  16      191.70      184.18     13.54 o 
   0   5  16      245.71      221.11      8.33 o 
   1   5  16        1.52        6.03      9.32 o 
   2   5  16       35.70       38.96     11.29 o 
   3   5  16       84.84       79.71      6.92 o 
   4   5  16      174.89      147.49      8.77 o 
   5   5  16        0.07        5.70      1.64 o 
  -4   6  16        0.62        6.15      4.89 o 
  -3   6  16        9.89        7.83      5.78 o 
  -2   6  16       16.71       10.67      3.20 o 
  -1   6  16       16.55       16.84      3.35 o 
   0   6  16        4.01       11.23      3.57 o 
   1   6  16      179.05      150.23      8.39 o 
   2   6  16       13.78       11.61      2.87 o 
   3   6  16      118.03      102.38      9.15 o 
   4   6  16        0.52        7.16      6.49 o 
   5   6  16       17.67        7.74      2.35 o 
  -3   7  16       45.74       42.64      5.18 o 
  -2   7  16       96.00       97.81     11.26 o 
  -1   7  16       31.55       35.15      3.99 o 
   0   7  16       50.35       46.78     13.50 o 
   1   7  16        1.76        9.45      8.58 o 
   2   7  16      391.79      395.87     19.29 o 
   3   7  16        8.46        8.39      2.69 o 
   4   7  16        0.68        9.88     10.94 o 
   5   7  16       10.50        7.00      1.85 o 
  -3   8  16        0.18        7.66      3.83 o 
  -2   8  16       10.25       13.57      4.70 o 
  -1   8  16        4.31        4.79      2.75 o 
   0   8  16        0.04        8.96      2.86 o 
   1   8  16      221.64      225.13     13.58 o 
   2   8  16      128.27      112.27      8.85 o 
   3   8  16        0.06        7.23      2.60 o 
   4   8  16        8.66        5.03      4.64 o 
   5   8  16        1.29        3.47      3.86 o 
  -2   9  16        0.62        6.36      2.80 o 
  -1   9  16       56.63       71.65      8.05 o 
   0   9  16        0.70        4.36      1.65 o 
   1   9  16        8.40        9.52      3.21 o 
   2   9  16       49.32       58.79      5.51 o 
   3   9  16       32.55       30.95      4.31 o 
   4   9  16       11.02       10.51      4.10 o 
  -1  10  16      140.56      140.09      9.42 o 
   0  10  16       40.18       25.67     10.08 o 
   1  10  16        7.51       10.64      3.95 o 
   2  10  16      107.97      125.56     11.21 o 
   3  10  16        1.89        8.62      4.51 o 
   4  10  16        0.07        3.83      2.35 o 
   1  11  16        9.41        7.11      3.14 o 
   2  11  16       49.64       61.71      9.07 o 
  -2  -8  17       26.26       45.61      5.26 o 
  -1  -8  17        1.10        2.93      2.31 o 
   0  -8  17        0.97       13.41      3.91 o 
   1  -8  17        0.97        5.14      2.26 o 
  -3  -7  17        0.02        3.70      1.91 o 
  -2  -7  17       10.51        7.74      2.19 o 
  -1  -7  17        0.72       10.50      4.82 o 
   0  -7  17        3.34        8.05      5.63 o 
   1  -7  17        1.69        5.23      6.00 o 
   2  -7  17        1.58        2.99      2.01 o 
  -4  -6  17        3.49       21.23      5.88 o 
  -3  -6  17       42.84       51.27     14.48 o 
  -2  -6  17      171.32      161.82     10.47 o 
  -1  -6  17        3.92        4.23      2.87 o 
   0  -6  17       16.14       24.47      3.87 o 
   1  -6  17        7.58       18.83      4.22 o 
   2  -6  17        7.94        6.22      7.80 o 
   3  -6  17       58.23       56.68      6.94 o 
  -4  -5  17       19.44       28.29      7.98 o 
  -3  -5  17      131.66      141.97     18.96 o 
  -2  -5  17       31.70       41.19      3.45 o 
  -1  -5  17        7.77        7.58      2.39 o 
   0  -5  17        1.27        8.99      9.13 o 
   1  -5  17        7.73        5.13      5.73 o 
   2  -5  17       69.92       63.11      5.92 o 
   3  -5  17      101.18       95.41      6.12 o 
  -5  -4  17        0.20       14.07      4.29 o 
  -4  -4  17       34.79       28.18      5.41 o 
  -3  -4  17       85.58       80.64      6.35 o 
  -2  -4  17      103.57      131.83      8.98 o 
  -1  -4  17       22.98       23.16      3.87 o 
   0  -4  17       77.86       72.88      8.28 o 
   1  -4  17      165.13      142.70      7.64 o 
   2  -4  17       23.98       33.01      3.75 o 
   3  -4  17       74.69       72.27     13.51 o 
   4  -4  17      108.62       90.98      9.45 o 
  -5  -3  17        4.99        8.89      4.40 o 
  -4  -3  17       61.15       86.08      9.22 o 
  -3  -3  17       35.10       37.56      6.81 o 
  -2  -3  17       16.32       18.48      3.44 o 
  -1  -3  17      440.48      446.72     15.34 o 
   0  -3  17       13.56       14.38      3.40 o 
   1  -3  17      484.11      462.77     48.86 o 
   2  -3  17      155.05      123.50     11.36 o 
   3  -3  17       28.60       31.57      4.56 o 
   4  -3  17        3.13        8.89      4.01 o 
  -5  -2  17        0.01       10.26      5.39 o 
  -4  -2  17        9.52       11.31      5.07 o 
  -3  -2  17       14.06       14.57      2.89 o 
  -2  -2  17      139.73      125.94     11.73 o 
  -1  -2  17        6.63       17.25      6.62 o 
   0  -2  17      133.74      132.58     10.08 o 
   1  -2  17       85.42       92.18      6.77 o 
   2  -2  17      159.04      154.13      5.97 o 
   3  -2  17      102.42      113.98     11.92 o 
   4  -2  17       53.49       41.68      8.20 o 
  -5  -1  17       25.33       27.44      6.09 o 
  -4  -1  17       25.00       29.81      8.00 o 
  -3  -1  17       89.41       83.01      7.73 o 
  -2  -1  17      130.14      132.19     19.21 o 
  -1  -1  17       79.20       80.37     10.76 o 
   0  -1  17        4.80        4.33      3.73 o 
   1  -1  17        6.90        8.75      5.39 o 
   2  -1  17       38.36       27.73      4.18 o 
   3  -1  17      296.75      291.51     10.39 o 
   4  -1  17        0.01        1.53      3.58 o 
   5  -1  17       11.13        9.31      3.74 o 
  -5   0  17        0.22        5.85      3.60 o 
  -4   0  17       24.06       22.68      5.54 o 
  -3   0  17      158.66      176.25     12.76 o 
  -2   0  17     1184.32     1178.02     52.50 o 
  -1   0  17      103.64       95.99      8.23 o 
   0   0  17       55.96       61.37      4.41 o 
   1   0  17        3.85        3.37      2.32 o 
   2   0  17       53.28       53.90      5.76 o 
   3   0  17       80.33       88.82     15.90 o 
   4   0  17        0.08        2.97      1.44 o 
   5   0  17        2.82        9.81      4.19 o 
  -5   1  17        0.01        9.71      3.47 o 
  -4   1  17       11.14       33.23      8.61 o 
  -3   1  17      101.75      106.04      8.10 o 
  -2   1  17      847.44      871.34     31.37 o 
  -1   1  17        8.56       12.11      2.06 o 
   0   1  17        0.03        8.20      3.24 o 
   1   1  17        8.32       11.15      3.11 o 
   2   1  17      296.84      280.53     13.19 o 
   3   1  17       67.76       66.24      4.99 o 
   4   1  17       37.16       38.12      3.49 o 
   5   1  17       11.31       19.66      5.85 o 
  -5   2  17        0.32        3.97      2.91 o 
  -4   2  17        4.86       10.93      5.54 o 
  -3   2  17       31.08       15.11      6.21 o 
  -2   2  17       16.95       18.05      2.38 o 
  -1   2  17        0.46        6.48      1.79 o 
   0   2  17       22.21       28.81      6.83 o 
   1   2  17      214.47      233.58     24.51 o 
   2   2  17      160.60      161.75     12.06 o 
   3   2  17      571.62      588.72     24.66 o 
   4   2  17        7.72        4.41      1.67 o 
   5   2  17        5.22        8.54      4.15 o 
  -4   3  17       18.17       14.52      3.81 o 
  -3   3  17      131.36      120.94      6.37 o 
  -2   3  17      461.06      400.60     25.90 o 
  -1   3  17       51.73       54.21      7.51 o 
   0   3  17      115.37      113.58     14.48 o 
   1   3  17       12.42       15.09      3.14 o 
   2   3  17      640.01      594.32     31.94 o 
   3   3  17        9.68       15.37      3.15 o 
   4   3  17      160.63      147.30     13.32 o 
   5   3  17       25.01       23.73      6.20 o 
  -4   4  17        0.00        6.33      3.25 o 
  -3   4  17       56.06       54.57     11.55 o 
  -2   4  17      102.52      101.40      6.06 o 
  -1   4  17       31.46       25.74      3.65 o 
   0   4  17        0.24        5.47      4.47 o 
   1   4  17       61.03       66.10      5.96 o 
   2   4  17      610.23      590.56     21.99 o 
   3   4  17       36.47       35.69      5.40 o 
   4   4  17        0.82        3.90      2.81 o 
   5   4  17        0.00        6.34      2.37 o 
  -4   5  17        0.21        7.10      3.97 o 
  -3   5  17        8.79       10.76      5.18 o 
  -2   5  17        3.67        3.36      2.23 o 
  -1   5  17        0.00        2.02      2.99 o 
   0   5  17       77.60       72.35      5.19 o 
   1   5  17        6.32       13.37      3.78 o 
   2   5  17        0.59        8.66      2.93 o 
   3   5  17        5.04        2.50      1.89 o 
   4   5  17       66.04       65.49      6.69 o 
   5   5  17       12.81       11.47      4.94 o 
  -3   6  17       33.17       37.65      4.95 o 
  -2   6  17        0.04        4.86      2.41 o 
  -1   6  17      137.61      139.74      5.91 o 
   0   6  17       60.53       68.25      4.15 o 
   1   6  17        1.06        2.98      1.77 o 
   2   6  17      209.80      208.47     12.52 o 
   3   6  17       47.29       48.50      4.39 o 
   4   6  17        6.60        7.98      2.03 o 
   5   6  17        4.39        5.09      3.84 o 
  -3   7  17        0.48        5.51      2.40 o 
  -2   7  17        5.78        3.35      1.99 o 
  -1   7  17       93.88      103.76      5.70 o 
   0   7  17      188.34      195.54      9.57 o 
   1   7  17        5.30        8.20      2.65 o 
   2   7  17        0.22        2.22      3.84 o 
   3   7  17       52.30       44.23      6.14 o 
   4   7  17        0.22        6.76      2.19 o 
   5   7  17        1.62       10.02      5.31 o 
  -2   8  17        0.33        3.59      2.31 o 
  -1   8  17       10.37        8.69      3.40 o 
   0   8  17       59.22       69.74      8.77 o 
   1   8  17        7.66       13.24      4.56 o 
   2   8  17      113.87      124.15      6.07 o 
   3   8  17       24.26       23.07      5.87 o 
   4   8  17        4.46        6.04      1.99 o 
  -2   9  17        5.44        7.53      4.18 o 
  -1   9  17       34.21       46.71      5.43 o 
   0   9  17       11.99        6.37      2.32 o 
   1   9  17      131.42      130.92      9.80 o 
   2   9  17       15.29       19.25      4.78 o 
   3   9  17        0.06        1.93      4.46 o 
   4   9  17       15.01       14.97      3.64 o 
  -1  10  17        2.59        9.34      3.59 o 
   0  10  17        4.60       10.90      3.26 o 
   1  10  17       55.31       63.05     12.28 o 
   2  10  17       20.78       18.26      5.00 o 
   3  10  17        1.93        9.59      3.21 o 
  -2  -8  18        9.12       10.76      4.35 o 
  -1  -8  18        1.40        6.70      3.04 o 
   0  -8  18       31.09       45.61      4.50 o 
  -3  -7  18        8.31       16.79      6.49 o 
  -2  -7  18        0.57        5.48      3.21 o 
  -1  -7  18       27.02       40.53      6.13 o 
   0  -7  18        0.17        2.22      4.23 o 
   1  -7  18        7.85        6.30      3.70 o 
  -3  -6  18       39.80       36.17      2.93 o 
  -2  -6  18        5.19       14.25      3.24 o 
  -1  -6  18        1.57        5.32      2.14 o 
   0  -6  18       13.61       23.85      6.49 o 
   1  -6  18        0.77        2.74      6.04 o 
   2  -6  18        2.25        6.11      2.27 o 
  -4  -5  18       53.46       55.63      7.17 o 
  -3  -5  18       23.47       16.21      2.10 o 
  -2  -5  18      153.50      142.14     14.30 o 
  -1  -5  18       36.64       31.56      4.70 o 
   0  -5  18        6.26        5.55      4.91 o 
   1  -5  18        0.37        6.27      2.58 o 
   2  -5  18       62.03       68.08      5.70 o 
   3  -5  18       28.61       27.58      3.36 o 
  -4  -4  18       60.67       58.11      6.83 o 
  -3  -4  18       40.00       31.50      4.86 o 
  -2  -4  18      126.90      120.37      6.70 o 
  -1  -4  18        0.04       12.64      6.33 o 
   0  -4  18       66.26       59.53      6.92 o 
   1  -4  18       58.89       53.42      8.43 o 
   2  -4  18       70.21       71.70      8.39 o 
   3  -4  18        0.07        4.56      2.23 o 
  -4  -3  18        0.00        9.42      5.12 o 
  -3  -3  18        0.80       10.67      9.04 o 
  -2  -3  18      218.99      196.06     17.18 o 
  -1  -3  18       10.38        7.52      6.73 o 
   0  -3  18        0.20        4.83      2.88 o 
   1  -3  18        1.51       18.93      9.59 o 
   2  -3  18        8.20        5.42      2.21 o 
   3  -3  18        2.90        5.03      2.00 o 
   4  -3  18       13.75       14.48      3.90 o 
  -5  -2  18       40.92       80.00      8.76 o 
  -4  -2  18        6.73       17.38      5.32 o 
  -3  -2  18       25.51       25.36      6.90 o 
  -2  -2  18      219.35      174.40     26.71 o 
  -1  -2  18        2.14       11.35      3.68 o 
   0  -2  18        0.85        7.31      3.07 o 
   1  -2  18       29.28       40.39      7.91 o 
   2  -2  18       95.86       86.56      4.50 o 
   3  -2  18       16.48       16.20      3.42 o 
   4  -2  18       44.78       57.29      6.65 o 
  -5  -1  18        0.13        4.80      3.65 o 
  -4  -1  18       15.26       23.38      6.77 o 
  -3  -1  18      267.23      299.65     19.93 o 
  -2  -1  18      268.76      269.48     21.34 o 
  -1  -1  18        7.46        6.70      3.23 o 
   0  -1  18       58.12       51.32      5.74 o 
   1  -1  18        0.49        5.09      2.79 o 
   2  -1  18       35.48       41.55      5.89 o 
   3  -1  18      216.51      201.56      9.47 o 
   4  -1  18        1.65        6.52      3.56 o 
   5  -1  18        8.55        7.79      5.23 o 
  -5   0  18        0.09        8.92      3.54 o 
  -4   0  18       15.42       16.82      4.85 o 
  -3   0  18       41.74       23.50      6.58 o 
  -2   0  18       37.62       34.64      5.60 o 
  -1   0  18      266.32      282.31     51.15 o 
   0   0  18       10.17       10.74      3.18 o 
   1   0  18       12.63       19.19      3.99 o 
   2   0  18      205.08      223.50     14.92 o 
   3   0  18      346.77      352.01      9.20 o 
   4   0  18       11.19       12.51      3.36 o 
   5   0  18        0.03        7.77      3.99 o 
  -4   1  18        6.91        1.60      4.51 o 
  -3   1  18       18.06       17.00      5.80 o 
  -2   1  18       86.83       67.03      6.26 o 
  -1   1  18       24.22       24.28      3.73 o 
   0   1  18       22.43       18.64     11.02 o 
   1   1  18        6.53       20.69      5.30 o 
   2   1  18       43.53       34.69      4.23 o 
   3   1  18        2.82        8.81      2.70 o 
   4   1  18       14.14       10.27      3.51 o 
   5   1  18       20.57       31.99      6.74 o 
  -4   2  18        4.09       13.16      4.01 o 
  -3   2  18       60.39       59.59      7.64 o 
  -2   2  18       50.68       38.18      5.90 o 
  -1   2  18        0.25        1.88      3.33 o 
   0   2  18        0.01        2.50      2.68 o 
   1   2  18      131.29      130.35     14.24 o 
   2   2  18       19.70       16.67      3.04 o 
   3   2  18      155.67      150.88     10.46 o 
   4   2  18       40.98       35.44      7.00 o 
   5   2  18       25.56       20.76      6.05 o 
  -4   3  18        6.90       11.36      5.84 o 
  -3   3  18       52.81       33.90      5.39 o 
  -2   3  18       27.88       26.43      3.49 o 
  -1   3  18      277.87      275.48     13.58 o 
   0   3  18      114.99      109.65      9.30 o 
   1   3  18       85.34       92.81      9.72 o 
   2   3  18        0.94        6.39      5.46 o 
   3   3  18        0.13        6.30      2.58 o 
   4   3  18        0.07        2.69      2.76 o 
   5   3  18       24.96       16.37      5.14 o 
  -4   4  18       23.25       49.44      6.47 o 
  -3   4  18        8.49       17.49      5.41 o 
  -2   4  18       11.70       10.38      8.42 o 
  -1   4  18        3.60        7.48      7.59 o 
   0   4  18        3.28        5.16      3.06 o 
   1   4  18      313.23      318.61     25.50 o 
   2   4  18      214.43      205.60     11.91 o 
   3   4  18        0.45        7.46      3.61 o 
   4   4  18       89.21      102.48     10.00 o 
   5   4  18        0.69       13.34      4.69 o 
  -4   5  18        0.55        8.76      3.20 o 
  -3   5  18       20.51       35.60      5.68 o 
  -2   5  18        3.62        4.54      5.10 o 
  -1   5  18       73.01       72.86     18.71 o 
   0   5  18       67.65       70.37     12.95 o 
   1   5  18      440.33      440.56     15.74 o 
   2   5  18      357.44      361.31     19.64 o 
   3   5  18       54.49       72.66      5.39 o 
   4   5  18       19.94       27.46      9.70 o 
   5   5  18       24.24       13.25      3.74 o 
  -3   6  18       23.66       19.36      5.37 o 
  -2   6  18       16.39       22.87      5.89 o 
  -1   6  18      129.17      128.14     13.95 o 
   0   6  18       41.18       38.66      6.66 o 
   1   6  18        8.49        6.24      4.43 o 
   2   6  18      205.59      222.26     11.41 o 
   3   6  18       69.33       61.15     13.73 o 
   4   6  18       23.56       20.95      3.91 o 
   5   6  18        1.02       11.36      3.61 o 
  -3   7  18       88.34      118.94     10.46 o 
  -2   7  18        1.28        3.26      2.05 o 
  -1   7  18        7.03        6.21      2.77 o 
   0   7  18       60.76       52.61      9.98 o 
   1   7  18      144.27      152.03     11.86 o 
   2   7  18       40.19       41.62     11.57 o 
   3   7  18        4.51        6.71      2.57 o 
   4   7  18        3.63        4.49      1.38 o 
   5   7  18        0.17        8.40      5.00 o 
  -2   8  18        2.02        3.03      1.78 o 
  -1   8  18       11.65       13.29      3.54 o 
   0   8  18       14.08       30.71      8.21 o 
   1   8  18       37.44       42.09      6.16 o 
   2   8  18        4.10       11.94      3.47 o 
   3   8  18       67.63       47.85      5.27 o 
   4   8  18       19.19       27.35      4.77 o 
  -1   9  18       25.54       23.28      4.48 o 
   0   9  18        7.59       14.24      3.92 o 
   1   9  18       24.48       31.03      4.49 o 
   2   9  18      195.98      226.37     10.97 o 
   3   9  18        1.03       11.15      3.27 o 
   4   9  18        8.85        4.78      2.41 o 
   0  10  18       19.26       18.42      4.37 o 
   1  10  18       15.68       24.46      5.79 o 
   2  10  18        8.02       14.33      3.33 o 
   3  10  18        0.09        4.69      1.63 o 
  -2  -7  19        0.03       18.19      5.55 o 
  -1  -7  19       20.89       29.66      4.75 o 
   0  -7  19        4.28       10.83      3.05 o 
   1  -7  19       76.10       93.73      6.96 o 
  -3  -6  19       10.86        5.54      4.06 o 
  -2  -6  19       18.44       16.59     11.14 o 
  -1  -6  19        2.33        2.39      2.70 o 
   0  -6  19        3.73        9.41      6.50 o 
   1  -6  19       31.37       37.00      4.37 o 
   2  -6  19       15.66       19.82      3.52 o 
  -4  -5  19       82.54       92.57     10.48 o 
  -3  -5  19        1.79       11.23      4.75 o 
  -2  -5  19       12.43       14.80      3.17 o 
  -1  -5  19      124.15      137.90     18.46 o 
   0  -5  19        1.71        4.39      1.99 o 
   1  -5  19        4.86       12.38      3.23 o 
   2  -5  19        1.64        5.93      2.48 o 
   3  -5  19        9.31        4.01      2.97 o 
  -4  -4  19       20.56       32.10      6.62 o 
  -3  -4  19      339.31      371.61     16.05 o 
  -2  -4  19        5.28        3.20      1.26 o 
  -1  -4  19      104.54      115.59      8.10 o 
   0  -4  19        2.53        5.75      3.61 o 
   1  -4  19      105.95       90.42      4.74 o 
   2  -4  19        0.14        3.05      2.03 o 
   3  -4  19        5.57        5.86      2.71 o 
  -4  -3  19       43.75       50.99      7.61 o 
  -3  -3  19        3.71        5.01      4.53 o 
  -2  -3  19      154.41      150.76      7.81 o 
  -1  -3  19        0.07        3.55      2.12 o 
   0  -3  19      172.53      179.92      6.50 o 
   1  -3  19        0.20        3.82      2.27 o 
   2  -3  19       15.00       16.75      4.22 o 
   3  -3  19       43.91       46.16      3.37 o 
   4  -3  19       30.03       31.57      5.68 o 
  -4  -2  19        1.86        9.29      4.73 o 
  -3  -2  19      121.43      131.65     14.09 o 
  -2  -2  19      218.27      210.67     13.72 o 
  -1  -2  19        0.65        2.54      5.18 o 
   0  -2  19      265.14      258.32     13.46 o 
   1  -2  19       13.69       18.36      3.21 o 
   2  -2  19        0.03       -1.12      3.88 o 
   3  -2  19       25.15       31.60      4.16 o 
   4  -2  19       75.56       83.88      7.80 o 
  -4  -1  19       10.69        7.74      4.70 o 
  -3  -1  19       51.52       47.39      8.50 o 
  -2  -1  19      100.20       95.08      6.81 o 
  -1  -1  19      396.04      382.94     30.89 o 
   0  -1  19       35.53       26.29      3.66 o 
   1  -1  19       11.11        8.37      4.48 o 
   2  -1  19      104.58       99.83      6.00 o 
   3  -1  19      115.98      116.12     16.82 o 
   4  -1  19        0.84        4.44      3.31 o 
  -4   0  19        6.19       12.42      4.85 o 
  -3   0  19        8.82        7.08      5.09 o 
  -2   0  19        5.00        8.00      3.57 o 
  -1   0  19        2.29       13.23      5.97 o 
   0   0  19       10.62        9.69      3.30 o 
   1   0  19       47.68       52.00      6.12 o 
   2   0  19       43.23       33.20      3.56 o 
   3   0  19       23.53       20.33      3.85 o 
   4   0  19        0.36        3.13      3.27 o 
   5   0  19       23.72       30.57      8.56 o 
  -4   1  19        0.00       13.25      6.70 o 
  -3   1  19      102.11      100.84      8.59 o 
  -2   1  19       15.50       19.00      3.52 o 
  -1   1  19      177.25      176.71     13.55 o 
   0   1  19      362.12      341.24     30.07 o 
   1   1  19       28.47       35.01      8.55 o 
   2   1  19      442.32      435.53     24.47 o 
   3   1  19        1.82        5.60      2.12 o 
   4   1  19       67.02       62.02      5.02 o 
   5   1  19        1.00        9.89      4.31 o 
  -4   2  19       20.47       12.31      4.51 o 
  -3   2  19       49.33       52.17      9.25 o 
  -2   2  19        2.47        7.84      2.65 o 
  -1   2  19      613.11      655.07     39.23 o 
   0   2  19        0.04        5.31      2.29 o 
   1   2  19        0.93        3.98      8.40 o 
   2   2  19      802.01      794.20     32.61 o 
   3   2  19        6.88        7.30      3.72 o 
   4   2  19       23.17       17.25      2.34 o 
   5   2  19        1.04        4.76      2.88 o 
  -4   3  19        5.43       10.48      5.05 o 
  -3   3  19        0.96        8.23      4.39 o 
  -2   3  19      191.66      172.90      9.84 o 
  -1   3  19        7.54        5.21      6.34 o 
   0   3  19       77.56       74.42      7.91 o 
   1   3  19      449.88      429.84     16.37 o 
   2   3  19      208.72      219.94     10.75 o 
   3   3  19       12.67       18.95      3.56 o 
   4   3  19       33.78       31.14      4.02 o 
   5   3  19       80.22       82.73     12.92 o 
  -4   4  19       14.10        3.73      4.51 o 
  -3   4  19        0.44        8.79      5.55 o 
  -2   4  19       61.59       54.11      8.88 o 
  -1   4  19      535.25      542.73     27.46 o 
   0   4  19       24.25       24.16      4.94 o 
   1   4  19      213.17      229.17     11.93 o 
   2   4  19       84.70       93.34     13.18 o 
   3   4  19      115.65      108.51      6.71 o 
   4   4  19        5.58        0.94      1.98 o 
   5   4  19       12.23        8.91      3.55 o 
  -3   5  19       12.84       14.66      4.53 o 
  -2   5  19        7.60       11.60      2.70 o 
  -1   5  19      101.49       88.62      6.70 o 
   0   5  19        6.71       10.10      2.40 o 
   1   5  19       69.83       62.52      4.99 o 
   2   5  19       67.34       79.28      5.85 o 
   3   5  19        1.59        1.51      2.04 o 
   4   5  19        0.24        5.31      2.19 o 
   5   5  19        0.63        2.58      3.67 o 
  -3   6  19        0.24       12.94      5.85 o 
  -2   6  19       22.14       25.35      4.14 o 
  -1   6  19        4.38        8.82      5.09 o 
   0   6  19        6.86       10.61      2.96 o 
   1   6  19       55.54       49.01      5.46 o 
   2   6  19        0.88        2.64      1.82 o 
   3   6  19       14.88        6.82      2.61 o 
   4   6  19        0.85        1.89      1.54 o 
   5   6  19        0.30        7.39      2.99 o 
  -2   7  19       69.68       68.98     11.51 o 
  -1   7  19        7.99       13.10      2.90 o 
   0   7  19        5.02       19.35      4.73 o 
   1   7  19        5.76       12.45      3.87 o 
   2   7  19       16.46       18.26      3.72 o 
   3   7  19       67.28       74.46      8.69 o 
   4   7  19        1.09        2.70      0.98 o 
  -2   8  19       27.17       27.50     11.64 o 
  -1   8  19        1.23        3.83      2.55 o 
   0   8  19        1.77        4.83      2.70 o 
   1   8  19       16.63       20.25      4.57 o 
   2   8  19      103.64      110.10      7.55 o 
   3   8  19        0.76        3.16      2.59 o 
   4   8  19        4.80        5.39      2.82 o 
  -1   9  19       17.65       14.66      2.98 o 
   0   9  19        0.38        3.93      2.52 o 
   1   9  19        0.83        7.53      2.78 o 
   2   9  19        2.82        8.86      7.63 o 
   3   9  19        3.85        1.89      2.20 o 
   1  10  19       16.01       25.83      9.27 o 
   2  10  19       10.43       11.11      3.05 o 
  -1  -7  20       20.67       25.95      3.50 o 
  -2  -6  20        5.99        2.57      1.25 o 
  -1  -6  20        0.89        8.85      4.11 o 
   0  -6  20       18.96       27.74      4.86 o 
   1  -6  20       54.68       64.05      7.40 o 
  -3  -5  20        4.30       14.92      4.80 o 
  -2  -5  20        8.31        8.16      2.43 o 
  -1  -5  20       83.22       86.14      8.33 o 
   0  -5  20       21.92       38.04      8.46 o 
   1  -5  20        5.50        6.61      2.34 o 
   2  -5  20        0.21        6.09      2.97 o 
  -3  -4  20      121.26      134.40      9.02 o 
  -2  -4  20       13.60       15.04      3.63 o 
  -1  -4  20       40.35       34.45      6.79 o 
   0  -4  20       45.73       37.78      4.80 o 
   1  -4  20        3.92        7.18      2.76 o 
   2  -4  20      108.57      120.88      5.32 o 
   3  -4  20       14.59       16.06      3.14 o 
  -4  -3  20        3.97       11.06      4.91 o 
  -3  -3  20       42.30       36.38      6.18 o 
  -2  -3  20        3.90        3.12      6.27 o 
  -1  -3  20       26.17       26.72      3.11 o 
   0  -3  20        9.67       15.20      3.37 o 
   1  -3  20        9.92       14.24      3.39 o 
   2  -3  20       30.59       30.06      5.89 o 
   3  -3  20        0.34        7.44      4.05 o 
  -4  -2  20       49.36       74.98      8.66 o 
  -3  -2  20      118.42      134.85     13.13 o 
  -2  -2  20      324.91      331.13     26.24 o 
  -1  -2  20      105.24      117.70     11.24 o 
   0  -2  20        1.87        7.20      5.40 o 
   1  -2  20        5.05        6.88      3.34 o 
   2  -2  20        2.31        9.52      2.86 o 
   3  -2  20       44.63       42.82     10.14 o 
   4  -2  20        0.09        2.57      3.14 o 
  -4  -1  20        3.11       10.03      5.00 o 
  -3  -1  20        1.63        2.99      4.40 o 
  -2  -1  20        0.75        8.58      2.86 o 
  -1  -1  20      296.98      314.79     39.63 o 
   0  -1  20       22.31       17.41      5.60 o 
   1  -1  20      188.52      204.03     12.32 o 
   2  -1  20       26.15       32.79      3.81 o 
   3  -1  20       11.74       11.42      2.60 o 
   4  -1  20        7.52       13.26      3.79 o 
  -4   0  20        1.34       10.89      6.15 o 
  -3   0  20       25.34       31.13      6.24 o 
  -2   0  20        5.50        6.53      2.23 o 
  -1   0  20      216.05      209.72     15.08 o 
   0   0  20       33.03       34.33      6.30 o 
   1   0  20        0.16       10.42      2.84 o 
   2   0  20        4.81       13.49      3.17 o 
   3   0  20       29.40       23.85      3.54 o 
   4   0  20        3.38        6.74      3.45 o 
  -4   1  20       23.91       25.43      6.95 o 
  -3   1  20        9.22        9.22      5.00 o 
  -2   1  20       81.52      101.91     11.31 o 
  -1   1  20        0.12        6.55      3.63 o 
   0   1  20      137.12      138.95      6.24 o 
   1   1  20      431.25      402.31     22.59 o 
   2   1  20      163.41      177.36     12.71 o 
   3   1  20       26.11       28.88      8.19 o 
   4   1  20      115.91      126.70     20.47 o 
  -4   2  20        4.45        4.33      3.45 o 
  -3   2  20       86.60       68.08     16.45 o 
  -2   2  20       62.31       50.04      3.48 o 
  -1   2  20        4.60        1.65      2.96 o 
   0   2  20       95.31       92.21      8.29 o 
   1   2  20      376.03      363.73     16.35 o 
   2   2  20      233.57      221.86     11.79 o 
   3   2  20       10.65        8.28      1.80 o 
   4   2  20       46.79       36.73      3.09 o 
   5   2  20        9.93        5.90      2.73 o 
  -4   3  20        0.06       11.06      4.06 o 
  -3   3  20        2.51       10.57      5.59 o 
  -2   3  20       50.28       40.66      4.61 o 
  -1   3  20       59.81       56.50      5.73 o 
   0   3  20      290.43      284.37     16.29 o 
   1   3  20       67.98       70.27      4.51 o 
   2   3  20       70.72       85.47     12.72 o 
   3   3  20      141.25      154.57     12.74 o 
   4   3  20        0.47        4.57      5.00 o 
   5   3  20        0.45       12.52      5.14 o 
  -3   4  20        0.09       10.57      5.79 o 
  -2   4  20        7.45        5.70      7.02 o 
  -1   4  20        1.13       13.28      3.41 o 
   0   4  20       90.89       90.67      7.33 o 
   1   4  20       22.72       21.18      4.30 o 
   2   4  20       35.90       36.21     10.34 o 
   3   4  20        0.10        4.82      1.93 o 
   4   4  20        0.73        3.94      1.82 o 
   5   4  20       23.03       29.69      5.62 o 
  -3   5  20        1.37        9.00      4.98 o 
  -2   5  20        0.04        4.15      2.17 o 
  -1   5  20      226.29      243.72      7.66 o 
   0   5  20        5.41        7.21      2.61 o 
   1   5  20      150.22      124.77     27.10 o 
   2   5  20        4.18        5.37      2.21 o 
   3   5  20       34.84       47.14      5.28 o 
   4   5  20       10.22        7.45      5.07 o 
  -3   6  20       12.39       13.84      4.55 o 
  -2   6  20       26.07       28.27      5.31 o 
  -1   6  20        3.05        8.77      3.94 o 
   0   6  20       40.15       39.32      4.56 o 
   1   6  20      284.95      283.73     13.63 o 
   2   6  20        0.75        4.19      2.41 o 
   3   6  20        5.99        6.33      2.91 o 
   4   6  20        1.28        5.03      2.13 o 
  -2   7  20       10.67       10.19      2.69 o 
  -1   7  20        0.22        4.16      2.26 o 
   0   7  20       46.90       38.21      6.45 o 
   1   7  20      132.20      147.05     10.21 o 
   2   7  20        3.63        7.20      2.78 o 
   3   7  20       13.53        8.06      2.33 o 
   4   7  20        1.01        4.59      2.16 o 
  -1   8  20       10.03        8.97      3.09 o 
   0   8  20       13.81       24.30      6.63 o 
   1   8  20       53.38       44.87      5.28 o 
   2   8  20       21.82       14.78      3.73 o 
   3   8  20        5.99        6.33      5.12 o 
   0   9  20        0.01        9.97      3.14 o 
   1   9  20        0.81        6.70      2.46 o 
   2   9  20        0.98       10.75      6.62 o 
   3   9  20        7.72       11.55      6.88 o 
  -2  -6  21       30.42       37.68      4.89 o 
  -1  -6  21       36.86       24.48      3.84 o 
   0  -6  21       84.27       90.82     10.27 o 
  -3  -5  21        3.31        8.79      4.55 o 
  -2  -5  21       35.09       59.08      5.93 o 
  -1  -5  21        0.21        7.21      2.88 o 
   0  -5  21        0.65        3.93      2.60 o 
   1  -5  21       66.70       90.49      5.76 o 
   2  -5  21        0.03        3.17      2.11 o 
  -3  -4  21        0.30        5.29      4.19 o 
  -2  -4  21        4.28       10.21      3.11 o 
  -1  -4  21        6.81        9.86      6.77 o 
   0  -4  21       27.79       23.89      4.10 o 
   1  -4  21       11.42       13.16      3.47 o 
   2  -4  21       92.24       97.87      5.85 o 
  -3  -3  21        3.63       16.32      7.15 o 
  -2  -3  21       19.89       15.59      3.15 o 
  -1  -3  21        6.21        6.56      8.27 o 
   0  -3  21       12.48       17.78      3.76 o 
   1  -3  21       21.45       14.71      5.79 o 
   2  -3  21        0.29        4.11      3.00 o 
   3  -3  21       42.39       34.28     11.70 o 
  -4  -2  21        2.73        4.89      4.33 o 
  -3  -2  21        7.11       26.60      8.36 o 
  -2  -2  21       91.96       88.66      8.19 o 
  -1  -2  21       86.84       87.40      4.52 o 
   0  -2  21      109.65       80.05     11.15 o 
   1  -2  21       17.62       32.37      6.22 o 
   2  -2  21       38.42       48.63      9.80 o 
   3  -2  21        9.86       11.61      2.63 o 
  -4  -1  21        1.85        4.04      4.51 o 
  -3  -1  21       18.10       22.88      6.40 o 
  -2  -1  21      186.05      198.62     19.61 o 
  -1  -1  21       36.05       40.03      8.64 o 
   0  -1  21       15.76       18.95      4.22 o 
   1  -1  21        0.00        4.06      2.21 o 
   2  -1  21        4.06       13.57      3.64 o 
   3  -1  21       80.97       90.14      3.93 o 
   4  -1  21        1.93        6.58      3.16 o 
  -4   0  21        5.78       18.98      6.83 o 
  -3   0  21        0.26        1.33      4.42 o 
  -2   0  21       22.91       31.85     10.27 o 
  -1   0  21       79.45       71.28      6.58 o 
   0   0  21      580.51      589.90     19.10 o 
   1   0  21       26.48       32.02      4.18 o 
   2   0  21       23.13       29.22      5.47 o 
   3   0  21      118.71      113.71      7.12 o 
   4   0  21        5.03        5.93      2.91 o 
  -4   1  21        4.72       11.04      5.37 o 
  -3   1  21        0.20        1.89      4.51 o 
  -2   1  21        3.59        5.25     10.50 o 
  -1   1  21       18.15       25.25     11.92 o 
   0   1  21       41.72       48.57      4.50 o 
   1   1  21       53.14       45.15      6.08 o 
   2   1  21        8.46       13.85      3.53 o 
   3   1  21        4.60        6.86      1.88 o 
   4   1  21       12.04       21.62      5.86 o 
  -3   2  21       13.87       13.91      3.96 o 
  -2   2  21        5.11       14.99      4.04 o 
  -1   2  21      233.97      236.80     26.67 o 
   0   2  21        0.60        9.76      7.02 o 
   1   2  21      541.74      521.17     17.81 o 
   2   2  21       13.70       13.03      3.00 o 
   3   2  21       16.88       22.11      8.46 o 
   4   2  21        6.68        7.67      2.12 o 
  -3   3  21        2.03        8.38      4.24 o 
  -2   3  21      102.38      112.66      8.98 o 
  -1   3  21        0.93        5.46      1.79 o 
   0   3  21       88.80       80.40     12.29 o 
   1   3  21      163.26      138.28      9.14 o 
   2   3  21       13.15       14.17      4.74 o 
   3   3  21       17.60       19.42      3.35 o 
   4   3  21        0.50        0.56      1.35 o 
  -3   4  21       30.95       27.53      6.76 o 
  -2   4  21        1.94        4.57      2.43 o 
  -1   4  21        1.14        9.37      5.28 o 
   0   4  21       86.39       96.82     20.10 o 
   1   4  21        1.00        3.17      2.16 o 
   2   4  21        7.26       17.50      6.70 o 
   3   4  21        3.30        6.10      2.06 o 
   4   4  21       40.74       34.23      5.04 o 
  -3   5  21       35.36       37.60      6.23 o 
  -2   5  21       36.88       29.83      7.74 o 
  -1   5  21       14.53       12.00      5.39 o 
   0   5  21      102.56       99.46      8.27 o 
   1   5  21        8.82       14.63      4.03 o 
   2   5  21       86.28       93.42      7.59 o 
   3   5  21       84.99       79.42      7.04 o 
   4   5  21       10.90       13.57      7.09 o 
  -2   6  21        0.95        2.46      3.82 o 
  -1   6  21        5.25        7.02      2.32 o 
   0   6  21      182.39      203.97     18.95 o 
   1   6  21       11.20       14.56      3.80 o 
   2   6  21        2.69        5.76      3.06 o 
   3   6  21       10.58       17.69      3.60 o 
   4   6  21        5.44        4.68      3.29 o 
  -2   7  21       16.53       22.02      7.55 o 
  -1   7  21        0.14        3.65      4.41 o 
   0   7  21       61.33       63.94      7.69 o 
   1   7  21        6.93       14.20      3.38 o 
   2   7  21       12.35       21.55      4.35 o 
   3   7  21       15.01       13.40      3.10 o 
   4   7  21        1.07        6.24      2.18 o 
  -1   8  21       39.45       40.53      6.04 o 
   0   8  21        0.18        1.51      2.40 o 
   1   8  21        2.93        7.10      2.78 o 
   2   8  21       13.81       19.25      6.67 o 
   3   8  21        1.96        2.57      2.35 o 
   0   9  21        0.00        4.45      3.25 o 
   1   9  21       20.89       27.41      4.78 o 
   2   9  21       77.64       85.55      7.34 o 
  -2  -5  22        9.79        6.17      4.81 o 
  -1  -5  22       86.62       84.34      6.14 o 
   0  -5  22       25.07       13.50      6.57 o 
   1  -5  22        9.45       17.04      3.55 o 
  -2  -4  22        9.25       16.24      2.99 o 
  -1  -4  22       67.13       62.98     15.26 o 
   0  -4  22        8.67       10.01      6.36 o 
   1  -4  22        9.94       14.10      3.86 o 
   2  -4  22       57.91       58.68      4.81 o 
  -3  -3  22       45.23       47.74      7.13 o 
  -2  -3  22       39.48       42.08      4.47 o 
  -1  -3  22        3.06        8.81      2.70 o 
   0  -3  22        0.28        3.93      2.84 o 
   1  -3  22       18.84       21.34      4.35 o 
   2  -3  22       44.36       54.48     15.02 o 
  -3  -2  22        9.12       22.09      6.26 o 
  -2  -2  22        6.90        8.86      5.98 o 
  -1  -2  22        0.26        5.02      2.11 o 
   0  -2  22        0.09        3.76      1.91 o 
   1  -2  22       45.16       49.93      5.68 o 
   2  -2  22       23.09       26.60      7.18 o 
   3  -2  22       18.09       19.23      4.41 o 
  -3  -1  22       48.73       50.29      7.35 o 
  -2  -1  22       18.90       15.83      2.98 o 
  -1  -1  22       42.03       37.17     13.20 o 
   0  -1  22       90.49       86.75     13.86 o 
   1  -1  22       39.01       39.15      4.77 o 
   2  -1  22        1.46        5.62      3.98 o 
   3  -1  22        0.07        3.92      1.89 o 
  -3   0  22        8.01       10.04      4.91 o 
  -2   0  22       12.24        9.57      2.22 o 
  -1   0  22        6.03        9.61      3.02 o 
   0   0  22      160.79      176.64     26.48 o 
   1   0  22       30.52       19.42     13.43 o 
   2   0  22       48.02       53.29      6.16 o 
   3   0  22       18.82       13.12      3.61 o 
   4   0  22       33.53       32.78      8.10 o 
  -3   1  22        2.71       16.66      7.33 o 
  -2   1  22       16.38        8.94      3.16 o 
  -1   1  22        0.30        0.39      6.98 o 
   0   1  22      422.51      401.95     27.89 o 
   1   1  22        4.11        4.83      3.55 o 
   2   1  22        0.11        0.54      1.67 o 
   3   1  22       30.20       50.52      5.52 o 
   4   1  22        2.75       14.43      4.04 o 
  -3   2  22        1.31       18.17      6.16 o 
  -2   2  22       13.95       12.56      3.08 o 
  -1   2  22        0.49        1.44      3.87 o 
   0   2  22      218.29      211.35      8.34 o 
   1   2  22      100.59       96.22      9.21 o 
   2   2  22       15.32       11.68      2.78 o 
   3   2  22        8.04        7.65      2.52 o 
   4   2  22       13.68        5.11      1.55 o 
  -3   3  22        7.28        8.03      6.85 o 
  -2   3  22       10.48       19.41      4.78 o 
  -1   3  22       41.86       39.60      6.22 o 
   0   3  22      359.79      346.32     18.64 o 
   1   3  22      534.15      519.57     14.70 o 
   2   3  22       94.59       92.01      7.62 o 
   3   3  22       76.69       76.65      6.17 o 
   4   3  22        0.56        2.15      1.61 o 
  -3   4  22        1.56        4.17      4.03 o 
  -2   4  22        6.91        6.87      3.28 o 
  -1   4  22      166.53      186.62     18.52 o 
   0   4  22       57.06       67.48     18.89 o 
   1   4  22        6.07       11.21     11.48 o 
   2   4  22       60.88       62.70     11.21 o 
   3   4  22       41.55       38.10      5.88 o 
   4   4  22        1.82        5.75      4.88 o 
  -2   5  22       21.06       29.22      4.19 o 
  -1   5  22        5.61       12.24      3.32 o 
   0   5  22       50.02       40.47      6.04 o 
   1   5  22      164.53      180.41     12.73 o 
   2   5  22        6.64       10.84      3.10 o 
   3   5  22        2.25        7.04      2.24 o 
   4   5  22        1.44        3.06      0.99 o 
  -2   6  22        9.26        4.77      1.71 o 
  -1   6  22       36.85       43.53     13.11 o 
   0   6  22       36.88       34.82      3.87 o 
   1   6  22       21.94       23.51      3.79 o 
   2   6  22        9.51       14.97      4.82 o 
   3   6  22        0.79        7.85      2.38 o 
  -1   7  22       10.90        5.73      3.92 o 
   0   7  22        0.00        9.61      3.27 o 
   1   7  22       78.71       76.82     11.59 o 
   2   7  22        9.45        5.93      3.45 o 
   3   7  22        9.94       14.42      3.48 o 
   0   8  22       41.87       42.15      6.43 o 
   1   8  22       30.79       23.54      4.54 o 
   2   8  22        5.50        5.07      2.90 o 
  -2  -4  23       36.32       39.11      7.13 o 
  -1  -4  23       63.63       51.82      8.53 o 
   0  -4  23       30.41       22.39      7.66 o 
   1  -4  23        4.50        6.36      2.61 o 
  -2  -3  23       92.82      119.57     10.50 o 
  -1  -3  23        0.01        5.71      6.45 o 
   0  -3  23        0.03        3.52      2.30 o 
   1  -3  23       23.17       16.51      3.33 o 
   2  -3  23        2.44        6.95      2.64 o 
  -2  -2  23       31.56       49.68      7.91 o 
  -1  -2  23        4.23        2.74      1.82 o 
   0  -2  23       21.11       18.51      3.92 o 
   1  -2  23       40.54       34.42     10.27 o 
   2  -2  23        2.68        6.46      2.57 o 
  -3  -1  23        7.05       18.80      6.79 o 
  -2  -1  23        3.59       10.28      5.46 o 
  -1  -1  23      155.78      162.90     36.33 o 
   0  -1  23       21.83       16.86      6.44 o 
   1  -1  23        8.81       10.06      2.91 o 
   2  -1  23        1.65       10.46      2.97 o 
   3  -1  23        2.04        8.16      4.15 o 
  -3   0  23       15.65       10.48      4.46 o 
  -2   0  23       28.41       15.24      6.04 o 
  -1   0  23       31.34       27.94      4.54 o 
   0   0  23       50.58       62.72     13.11 o 
   1   0  23        1.85        6.38      2.22 o 
   2   0  23       35.24       24.85      4.51 o 
   3   0  23        4.06        9.40      2.63 o 
  -3   1  23        7.28       24.68      7.66 o 
  -2   1  23        0.20        1.66      4.76 o 
  -1   1  23        0.28        4.80      2.36 o 
   0   1  23        8.04        3.76      3.05 o 
   1   1  23      175.59      194.00     14.54 o 
   2   1  23       17.52       13.14      3.78 o 
   3   1  23       39.58       42.47      4.46 o 
  -3   2  23       30.51       35.19      5.82 o 
  -2   2  23       29.08       23.31      6.54 o 
  -1   2  23        7.16        7.75      2.66 o 
   0   2  23       42.26       43.65      6.75 o 
   1   2  23      156.31      154.38     14.85 o 
   2   2  23       71.80       75.61      6.80 o 
   3   2  23       17.37       15.29      4.76 o 
  -3   3  23       14.81       18.75      5.97 o 
  -2   3  23       39.48       33.39      7.87 o 
  -1   3  23       32.49       23.99      3.93 o 
   0   3  23       16.29       15.50      5.62 o 
   1   3  23        0.09        4.26      2.25 o 
   2   3  23        6.98        4.84      2.89 o 
   3   3  23       12.11       12.79      4.35 o 
  -2   4  23       27.52       36.58      7.69 o 
  -1   4  23        5.83        7.49      5.05 o 
   0   4  23        0.23        4.67      2.08 o 
   1   4  23        0.86        3.56      2.01 o 
   2   4  23       29.68       31.58      4.15 o 
   3   4  23        1.13       14.39      5.41 o 
  -2   5  23        9.30       18.08      5.25 o 
  -1   5  23        0.04        8.47      2.51 o 
   0   5  23       27.95       21.72      4.43 o 
   1   5  23        7.24        6.31      2.52 o 
   2   5  23        0.05        6.33      2.24 o 
   3   5  23        6.87        6.49      2.02 o 
  -1   6  23       17.03       22.36      3.85 o 
   0   6  23        6.94       11.03      2.76 o 
   1   6  23       13.28       11.01      3.60 o 
   2   6  23       82.32       74.44     11.61 o 
   3   6  23        0.38        2.73      2.35 o 
   0   7  23       73.14       73.93      5.70 o 
   1   7  23        1.88        6.02      5.52 o 
   2   7  23        0.03        5.48      1.75 o 
   1   8  23       31.67       41.47     18.04 o 
  -1  -3  24       10.57       11.27      3.02 o 
   0  -3  24       13.41       10.28      3.03 o 
   1  -3  24       25.61       24.87      6.70 o 
  -2  -2  24       14.16       11.54      5.39 o 
  -1  -2  24       34.59       35.20     14.29 o 
   0  -2  24       27.25       34.75      8.64 o 
   1  -2  24        6.90        5.88      2.54 o 
   2  -2  24       10.16        7.16      2.03 o 
  -2  -1  24        2.88        6.18      4.76 o 
  -1  -1  24        0.08        1.64      1.85 o 
   0  -1  24        3.11       10.10      3.03 o 
   1  -1  24        1.46        4.38      2.46 o 
   2  -1  24       29.77       31.90      3.45 o 
  -2   0  24       14.86       44.66      7.91 o 
  -1   0  24        5.73        4.37      2.21 o 
   0   0  24       14.44       17.56      5.05 o 
   1   0  24       53.50       57.22     14.99 o 
   2   0  24       30.30       32.05      5.36 o 
   3   0  24       23.46       22.55      3.85 o 
  -2   1  24        1.09       13.84      6.74 o 
  -1   1  24        0.07        3.72      2.09 o 
   0   1  24       21.27       21.20      3.61 o 
   1   1  24       14.35       18.23      3.05 o 
   2   1  24        7.56        7.80      2.21 o 
   3   1  24       46.00       49.14      6.64 o 
  -2   2  24        3.42       17.36      5.19 o 
  -1   2  24       70.53       78.68      8.47 o 
   0   2  24       64.73       56.63      8.37 o 
   1   2  24      197.97      189.72     17.52 o 
   2   2  24       25.01       28.07      5.47 o 
   3   2  24       18.86       17.33      3.63 o 
  -2   3  24        0.10       -1.96      3.97 o 
  -1   3  24      140.23      109.39     15.25 o 
   0   3  24       23.73       27.95      4.03 o 
   1   3  24       92.31      109.85      9.60 o 
   2   3  24       13.31       11.29      3.59 o 
   3   3  24       29.86       40.34      4.87 o 
  -1   4  24      211.19      249.42     15.63 o 
   0   4  24       73.51       69.57      7.06 o 
   1   4  24        0.39        3.36      2.09 o 
   2   4  24        0.36        4.98      2.40 o 
   3   4  24        2.63        9.17      2.46 o 
  -1   5  24       33.12       22.55      4.32 o 
   0   5  24        2.32        6.45      4.25 o 
   1   5  24        0.03        0.48      2.99 o 
   2   5  24        0.16        6.73      2.65 o 
   3   5  24        3.57        9.34      3.52 o 
  -1   6  24       21.73       33.93      4.65 o 
   0   6  24      226.24      256.02     13.14 o 
   1   6  24       75.31       77.33      7.07 o 
   2   6  24       27.79       21.42      5.15 o 
   1   7  24       21.07       13.25      4.65 o 
  -1  -2  25       41.31       38.69      5.18 o 
   0  -2  25        2.14        5.50      3.57 o 
   1  -2  25       50.60       53.40     17.81 o 
  -1  -1  25       11.10       11.83     12.14 o 
   0  -1  25        3.73        7.20      3.89 o 
   1  -1  25        6.38       11.22      3.31 o 
  -2   0  25        8.28       21.15      7.51 o 
  -1   0  25        0.02        2.70      5.60 o 
   0   0  25       75.93       64.56      7.34 o 
   1   0  25      117.33      102.42     19.80 o 
   2   0  25        9.60       12.37      3.29 o 
  -2   1  25        0.38        9.92      4.78 o 
  -1   1  25        0.00        3.95      4.98 o 
   0   1  25        0.04        3.91      1.94 o 
   1   1  25       71.26       63.90      9.46 o 
   2   1  25        7.41        8.89      5.10 o 
  -2   2  25        5.83       15.83      4.76 o 
  -1   2  25       85.15       73.53     11.48 o 
   0   2  25       50.81       41.93     12.15 o 
   1   2  25        0.19        4.13      2.65 o 
   2   2  25        5.27        7.98      2.80 o 
  -1   3  25        4.24        3.65      4.33 o 
   0   3  25        7.40       14.99      7.01 o 
   1   3  25        4.70       10.75      3.52 o 
   2   3  25       80.96       86.87     18.64 o 
  -1   4  25       31.86       37.62      6.69 o 
   0   4  25        0.29        8.82      5.93 o 
   1   4  25        3.93        7.24      3.50 o 
   2   4  25       10.44        8.41      4.38 o 
   0   5  25       36.25       33.40      5.14 o 
   1   5  25        0.02        3.06      1.80 o 
   2   5  25        0.91        2.64      2.49 o 
   1   6  25       31.00       54.51     19.62 o 
   0  -1  26        7.68        4.56      1.57 o 
  -1   0  26        6.98        8.83      7.74 o 
   0   0  26        0.03        3.24      2.04 o 
   1   0  26        0.75        1.61      1.98 o 
  -1   1  26       56.84       45.67      8.53 o 
   0   1  26       14.91       16.06      3.71 o 
   1   1  26       11.69       10.38      3.00 o 
  -1   2  26        0.08        3.15      3.45 o 
   0   2  26        7.67       10.67      2.63 o 
   1   2  26        6.32        5.85      4.98 o 
   0   3  26       23.43       25.43      5.94 o 
   1   3  26        0.49        0.56      2.16 o 
   0   4  26       52.73       56.00     20.71 o 
   1   4  26        0.01        0.53      2.57 o 
                                                 
